# Supplementary material for: Coupled-oscillator-humanizer revealed possible ensemble players’ ability to discriminate cross-correlation structures in auditory sequences of paired drum tapping
Source: PLoS One. 2025 Nov 20;20(11):e0336778. doi: 10.1371/journal.pone.0336778 (PMC12633884; doi:10.1371/journal.pone.0336778)
Supplement: S3 File — (ZIP) [file pone.0336778.s003.zip]

Archive with 165 entries (150 files):
- stimuli/b0.5/
- stimuli/b0.5/00-isochronous/
- stimuli/b0.5/00-isochronous/iso-b05_001.mp3
- stimuli/b0.5/00-isochronous/iso-b05_002.mp3
- stimuli/b0.5/00-isochronous/iso-b05_003.mp3
- stimuli/b0.5/00-isochronous/iso-b05_004.mp3
- stimuli/b0.5/00-isochronous/iso-b05_005.mp3
- stimuli/b0.5/00-isochronous/iso-b05_006.mp3
- stimuli/b0.5/00-isochronous/iso-b05_007.mp3
- stimuli/b0.5/00-isochronous/iso-b05_008.mp3
- stimuli/b0.5/00-isochronous/iso-b05_009.mp3
- stimuli/b0.5/00-isochronous/iso-b05_010.mp3
- stimuli/b0.5/01-example/
- stimuli/b0.5/01-example/hum-b05_004.mp3
- stimuli/b0.5/01-example/hum-b05_011.mp3
- stimuli/b0.5/01-example/ran-b05_004.mp3
- stimuli/b0.5/01-example/ran-b05_011.mp3
- stimuli/b0.5/02-practice/
- stimuli/b0.5/02-practice/hum-b05_005.mp3
- stimuli/b0.5/02-practice/hum-b05_012.mp3
- stimuli/b0.5/02-practice/hum-b05_014.mp3
- stimuli/b0.5/02-practice/ran-b05_005.mp3
- stimuli/b0.5/02-practice/ran-b05_012.mp3
- stimuli/b0.5/02-practice/ran-b05_014.mp3
- stimuli/b0.5/03-test/
- stimuli/b0.5/03-test/hum-b05_001.mp3
- stimuli/b0.5/03-test/hum-b05_002.mp3
- stimuli/b0.5/03-test/hum-b05_003.mp3
- stimuli/b0.5/03-test/hum-b05_006.mp3
- stimuli/b0.5/03-test/hum-b05_007.mp3
- stimuli/b0.5/03-test/hum-b05_008.mp3
- stimuli/b0.5/03-test/hum-b05_009.mp3
- stimuli/b0.5/03-test/hum-b05_010.mp3
- stimuli/b0.5/03-test/hum-b05_013.mp3
- stimuli/b0.5/03-test/hum-b05_015.mp3
- stimuli/b0.5/03-test/hum-b05_016.mp3
- stimuli/b0.5/03-test/hum-b05_017.mp3
- stimuli/b0.5/03-test/hum-b05_018.mp3
- stimuli/b0.5/03-test/hum-b05_019.mp3
- stimuli/b0.5/03-test/hum-b05_020.mp3
- stimuli/b0.5/03-test/ran-b05_001.mp3
- stimuli/b0.5/03-test/ran-b05_002.mp3
- stimuli/b0.5/03-test/ran-b05_003.mp3
- stimuli/b0.5/03-test/ran-b05_006.mp3
- stimuli/b0.5/03-test/ran-b05_007.mp3
- stimuli/b0.5/03-test/ran-b05_008.mp3
- stimuli/b0.5/03-test/ran-b05_009.mp3
- stimuli/b0.5/03-test/ran-b05_010.mp3
- stimuli/b0.5/03-test/ran-b05_013.mp3
- stimuli/b0.5/03-test/ran-b05_015.mp3
- stimuli/b0.5/03-test/ran-b05_016.mp3
- stimuli/b0.5/03-test/ran-b05_017.mp3
- stimuli/b0.5/03-test/ran-b05_018.mp3
- stimuli/b0.5/03-test/ran-b05_019.mp3
- stimuli/b0.5/03-test/ran-b05_020.mp3
- stimuli/b1.0/
- stimuli/b1.0/00-isochronous/
- stimuli/b1.0/00-isochronous/iso-b10_001.mp3
- stimuli/b1.0/00-isochronous/iso-b10_002.mp3
- stimuli/b1.0/00-isochronous/iso-b10_003.mp3
- stimuli/b1.0/00-isochronous/iso-b10_004.mp3
- stimuli/b1.0/00-isochronous/iso-b10_005.mp3
- stimuli/b1.0/00-isochronous/iso-b10_006.mp3
- stimuli/b1.0/00-isochronous/iso-b10_007.mp3
- stimuli/b1.0/00-isochronous/iso-b10_008.mp3
- stimuli/b1.0/00-isochronous/iso-b10_009.mp3
- stimuli/b1.0/00-isochronous/iso-b10_010.mp3
- stimuli/b1.0/01-example/
- stimuli/b1.0/01-example/hum-b10_013.mp3
- stimuli/b1.0/01-example/hum-b10_020.mp3
- stimuli/b1.0/01-example/ran-b10_013.mp3
- stimuli/b1.0/01-example/ran-b10_020.mp3
- stimuli/b1.0/02-practice/
- stimuli/b1.0/02-practice/hum-b10_006.mp3
- stimuli/b1.0/02-practice/hum-b10_010.mp3
- stimuli/b1.0/02-practice/hum-b10_011.mp3
- stimuli/b1.0/02-practice/ran-b10_006.mp3
- stimuli/b1.0/02-practice/ran-b10_010.mp3
- stimuli/b1.0/02-practice/ran-b10_011.mp3
- stimuli/b1.0/03-test/
- stimuli/b1.0/03-test/hum-b10_001.mp3
- stimuli/b1.0/03-test/hum-b10_002.mp3
- stimuli/b1.0/03-test/hum-b10_003.mp3
- stimuli/b1.0/03-test/hum-b10_004.mp3
- stimuli/b1.0/03-test/hum-b10_005.mp3
- stimuli/b1.0/03-test/hum-b10_007.mp3
- stimuli/b1.0/03-test/hum-b10_008.mp3
- stimuli/b1.0/03-test/hum-b10_009.mp3
- stimuli/b1.0/03-test/hum-b10_012.mp3
- stimuli/b1.0/03-test/hum-b10_014.mp3
- stimuli/b1.0/03-test/hum-b10_015.mp3
- stimuli/b1.0/03-test/hum-b10_016.mp3
- stimuli/b1.0/03-test/hum-b10_017.mp3
- stimuli/b1.0/03-test/hum-b10_018.mp3
- stimuli/b1.0/03-test/hum-b10_019.mp3
- stimuli/b1.0/03-test/ran-b10_001.mp3
- stimuli/b1.0/03-test/ran-b10_002.mp3
- stimuli/b1.0/03-test/ran-b10_003.mp3
- stimuli/b1.0/03-test/ran-b10_004.mp3
- stimuli/b1.0/03-test/ran-b10_005.mp3
- stimuli/b1.0/03-test/ran-b10_007.mp3
- stimuli/b1.0/03-test/ran-b10_008.mp3
- stimuli/b1.0/03-test/ran-b10_009.mp3
- stimuli/b1.0/03-test/ran-b10_012.mp3
- stimuli/b1.0/03-test/ran-b10_014.mp3
- stimuli/b1.0/03-test/ran-b10_015.mp3
- stimuli/b1.0/03-test/ran-b10_016.mp3
- stimuli/b1.0/03-test/ran-b10_017.mp3
- stimuli/b1.0/03-test/ran-b10_018.mp3
- stimuli/b1.0/03-test/ran-b10_019.mp3
- stimuli/b1.5/
- stimuli/b1.5/00-isochronous/
- stimuli/b1.5/00-isochronous/iso-b15_001.mp3
- stimuli/b1.5/00-isochronous/iso-b15_002.mp3
- stimuli/b1.5/00-isochronous/iso-b15_003.mp3
- stimuli/b1.5/00-isochronous/iso-b15_004.mp3
- stimuli/b1.5/00-isochronous/iso-b15_005.mp3
- stimuli/b1.5/00-isochronous/iso-b15_006.mp3
- stimuli/b1.5/00-isochronous/iso-b15_007.mp3
- stimuli/b1.5/00-isochronous/iso-b15_008.mp3
- stimuli/b1.5/00-isochronous/iso-b15_009.mp3
- stimuli/b1.5/00-isochronous/iso-b15_010.mp3
- stimuli/b1.5/01-example/
- stimuli/b1.5/01-example/hum-b15_002.mp3
- stimuli/b1.5/01-example/hum-b15_015.mp3
- stimuli/b1.5/01-example/ran-b15_002.mp3
- stimuli/b1.5/01-example/ran-b15_015.mp3
- stimuli/b1.5/02-practice/
- stimuli/b1.5/02-practice/hum-b15_003.mp3
- stimuli/b1.5/02-practice/hum-b15_013.mp3
- stimuli/b1.5/02-practice/hum-b15_018.mp3
- stimuli/b1.5/02-practice/ran-b15_003.mp3
- stimuli/b1.5/02-practice/ran-b15_013.mp3
- stimuli/b1.5/02-practice/ran-b15_018.mp3
- stimuli/b1.5/03-test/
- stimuli/b1.5/03-test/hum-b15_001.mp3
- stimuli/b1.5/03-test/hum-b15_004.mp3
- stimuli/b1.5/03-test/hum-b15_005.mp3
- stimuli/b1.5/03-test/hum-b15_006.mp3
- stimuli/b1.5/03-test/hum-b15_007.mp3
- stimuli/b1.5/03-test/hum-b15_008.mp3
- stimuli/b1.5/03-test/hum-b15_009.mp3
- stimuli/b1.5/03-test/hum-b15_010.mp3
- stimuli/b1.5/03-test/hum-b15_011.mp3
- stimuli/b1.5/03-test/hum-b15_012.mp3
- stimuli/b1.5/03-test/hum-b15_014.mp3
- stimuli/b1.5/03-test/hum-b15_016.mp3
- stimuli/b1.5/03-test/hum-b15_017.mp3
- stimuli/b1.5/03-test/hum-b15_019.mp3
- stimuli/b1.5/03-test/hum-b15_020.mp3
- stimuli/b1.5/03-test/ran-b15_001.mp3
- stimuli/b1.5/03-test/ran-b15_004.mp3
- stimuli/b1.5/03-test/ran-b15_005.mp3
- stimuli/b1.5/03-test/ran-b15_006.mp3
- stimuli/b1.5/03-test/ran-b15_007.mp3
- stimuli/b1.5/03-test/ran-b15_008.mp3
- stimuli/b1.5/03-test/ran-b15_009.mp3
- stimuli/b1.5/03-test/ran-b15_010.mp3
- stimuli/b1.5/03-test/ran-b15_011.mp3
- stimuli/b1.5/03-test/ran-b15_012.mp3
- stimuli/b1.5/03-test/ran-b15_014.mp3
- stimuli/b1.5/03-test/ran-b15_016.mp3
- stimuli/b1.5/03-test/ran-b15_017.mp3
- stimuli/b1.5/03-test/ran-b15_019.mp3
- stimuli/b1.5/03-test/ran-b15_020.mp3
