# Supplementary material for: Coupled-oscillator-humanizer revealed possible ensemble players’ ability to discriminate cross-correlation structures in auditory sequences of paired drum tapping
Source: PLoS One. 2025 Nov 20;20(11):e0336778. doi: 10.1371/journal.pone.0336778 (PMC12633884; doi:10.1371/journal.pone.0336778)
Supplement: S4 Dataset — (CSV) [file pone.0336778.s004.csv]

b	human_to_HUM	human_to_RAN	human_to_ISO	human_to_HUM_practice	human_to_RAN_practice	human_to_ISO_practice	Accurate_rate_practice	human_to_ISO_times	d_prime	C_bias	GMSI_total	GMSI_act	GMSI_perc	GMSI_train	GMSI_sing	GMSI_emo	Ensemble_experience	Timeout_times	Sound_conversation	Sound_television	Sound_backgroundmusic	Sound_electric_appliance	Sound_household_cares	Sound_pet	Sound_traffic	Sound_construction	Sound_footstep	Sound_pc	Sound_others	Sound_silent	Ensemble_genre	age	sex	device	connection	ParticipantID
b15	53.33333333	46.66666667	33.33333333	100	100	0	0.666666667	2	0.023467762	0.69136469	147	31	41	18	27	30	N	0	FALSE	FALSE	FALSE	FALSE	FALSE	FALSE	FALSE	FALSE	FALSE	FALSE	FALSE	TRUE	not applicable	36	male	ããããã©ã³ãBeats Studio3	wireless	1
b15	46.66666667	60	0	66.66666667	66.66666667	0	0.666666667	0	-0.04767683	0.679260157	123	24	32	30	15	20	N	0	FALSE	FALSE	FALSE	FALSE	FALSE	FALSE	FALSE	FALSE	FALSE	TRUE	FALSE	FALSE	not applicable	38	female	ã¤ã¤ãã³	wireless	2
b15	53.33333333	40	0	100	66.66666667	0	0.777777778	0	0.046116073	0.702688846	105	17	32	13	13	27	N	0	FALSE	FALSE	FALSE	FALSE	FALSE	FALSE	FALSE	FALSE	FALSE	TRUE	TRUE	FALSE	not applicable	29	male	ããããã©ã³	wired	3
b15	53.33333333	53.33333333	0	100	100	0	0.666666667	0	0	0.679630809	78	17	22	8	7	22	N	0	FALSE	FALSE	FALSE	FALSE	FALSE	FALSE	FALSE	FALSE	FALSE	FALSE	FALSE	TRUE	not applicable	47	female	ã¤ã¤ãã³	wired	4
b15	40	46.66666667	0	100	66.66666667	0	0.777777778	0	-0.022648311	0.714422727	102	22	31	7	10	30	N	0	FALSE	FALSE	FALSE	FALSE	FALSE	FALSE	FALSE	FALSE	FALSE	FALSE	FALSE	TRUE	not applicable	47	male	ã¤ã¤ãã³EEPodã®ä»å±åEEwired		5
b15	53.33333333	33.33333333	16.66666667	100	66.66666667	0	0.777777778	1	0.067876653	0.713569136	104	31	25	7	15	25	N	0	FALSE	FALSE	FALSE	FALSE	FALSE	FALSE	FALSE	FALSE	FALSE	FALSE	FALSE	TRUE	not applicable	37	male	ããããã©ã³	wired	6
b15	40	53.33333333	0	100	100	0	0.666666667	0	-0.046116073	0.702688846	55	11	15	7	8	13	N	0	FALSE	FALSE	FALSE	FALSE	FALSE	FALSE	FALSE	FALSE	FALSE	TRUE	FALSE	FALSE	not applicable	43	male	ã¤ã¤ãã³	wired	7
b15	53.33333333	46.66666667	0	100	100	0	0.666666667	0	0.023467762	0.69136469	133	19	37	25	24	27	Y	0	FALSE	FALSE	FALSE	FALSE	FALSE	FALSE	FALSE	FALSE	FALSE	FALSE	FALSE	TRUE	brass band	48	female	ã¤ã¤ãã³	wired	8
b15	60	60	0	33.33333333	0	0	0.777777778	0	0	0.655421742	82	23	15	7	7	30	N	1	FALSE	FALSE	FALSE	FALSE	FALSE	FALSE	FALSE	FALSE	FALSE	FALSE	FALSE	TRUE	not applicable	39	female	ã¤ã¤ãã³	wired	9
b15	66.66666667	53.33333333	0	66.66666667	66.66666667	100	0.333333333	0	0.049072149	0.655094734	70	15	19	7	10	18	N	0	FALSE	FALSE	FALSE	FALSE	FALSE	FALSE	FALSE	FALSE	FALSE	TRUE	FALSE	FALSE	not applicable	49	male	ã¤ã¤ãã³	wired	10
b15	33.33333333	40	0	100	33.33333333	0	0.888888889	0	-0.02176058	0.736627172	151	18	47	24	29	32	N	0	FALSE	FALSE	FALSE	FALSE	FALSE	FALSE	FALSE	FALSE	FALSE	FALSE	FALSE	TRUE	not applicable	52	male	ã¤ã¤ãã³	wireless	11
b15	60	60	0	100	33.33333333	66.66666667	0.666666667	0	0	0.655421742	88	20	27	7	17	17	N	0	FALSE	FALSE	FALSE	FALSE	FALSE	FALSE	FALSE	FALSE	FALSE	FALSE	FALSE	TRUE	not applicable	35	female	ã¤ã¤ãã³	wired	12
b15	64.28571429	80	0	100	33.33333333	0	0.888888889	0	-0.06024786	0.609383639	172	37	39	29	30	36	Y	1	FALSE	FALSE	FALSE	TRUE	FALSE	FALSE	FALSE	FALSE	FALSE	TRUE	TRUE	FALSE	brass band	31	female	ããããã©ã³	wired	13
b15	53.33333333	46.66666667	0	100	33.33333333	0	0.888888889	0	0.023467762	0.69136469	161	28	48	18	27	37	Y	0	FALSE	FALSE	FALSE	FALSE	FALSE	TRUE	FALSE	FALSE	FALSE	TRUE	TRUE	FALSE	brass band	49	female	ããããã©ã³ August EP650	wired	14
b15	46.66666667	60	0	66.66666667	66.66666667	0	0.666666667	0	-0.04767683	0.679260157	89	15	28	16	10	18	N	0	FALSE	FALSE	FALSE	TRUE	FALSE	FALSE	FALSE	FALSE	FALSE	TRUE	FALSE	FALSE	not applicable	38	female	ã¤ã¤ãã³	wired	15
b15	33.33333333	26.66666667	20	66.66666667	100	66.66666667	0.333333333	1	0.020814963	0.757914944	101	30	25	7	15	23	N	1	FALSE	FALSE	FALSE	FALSE	FALSE	FALSE	FALSE	FALSE	FALSE	FALSE	FALSE	TRUE	not applicable	37	male	ããããã©ã³	wired	16
b15	60	46.66666667	0	100	66.66666667	0	0.777777778	0	0.04767683	0.679260157	137	32	31	21	21	31	N	0	FALSE	FALSE	FALSE	FALSE	FALSE	FALSE	FALSE	FALSE	FALSE	FALSE	FALSE	TRUE	not applicable	30	female	ã¤ã¤ãã³EEE-C7BTEEwireless		17
b15	66.66666667	46.66666667	0	66.66666667	50	0	0.666666667	0	0.072539912	0.666828616	111	25	38	9	18	22	N	0	FALSE	FALSE	FALSE	FALSE	FALSE	FALSE	FALSE	FALSE	FALSE	FALSE	FALSE	TRUE	not applicable	56	male	ã¤ã¤ãã³EEpple EarPodsEEwired		18
b15	46.66666667	60	16.66666667	66.66666667	0	0	0.888888889	1	-0.04767683	0.679260157	90	27	22	7	11	21	N	0	FALSE	FALSE	FALSE	FALSE	FALSE	FALSE	FALSE	FALSE	FALSE	FALSE	FALSE	TRUE	not applicable	33	male	ã¤ã¤ãã³	wired	19
b15	73.33333333	53.33333333	0	66.66666667	0	33.33333333	0.777777778	0	0.07449372	0.642383949	125	33	34	10	15	31	N	0	FALSE	FALSE	FALSE	FALSE	FALSE	FALSE	FALSE	FALSE	FALSE	FALSE	FALSE	TRUE	not applicable	36	female	ããããã©ã³EEaxell FiT MXH-C110EEwired		20
b15	60	53.33333333	0	66.66666667	66.66666667	0	0.666666667	0	0.024209067	0.667526275	72	16	22	8	9	16	N	0	FALSE	FALSE	FALSE	FALSE	FALSE	FALSE	FALSE	FALSE	FALSE	TRUE	FALSE	FALSE	not applicable	49	female	ããããã©ã³	wired	21
b15	66.66666667	53.33333333	0	66.66666667	66.66666667	0	0.666666667	0	0.049072149	0.655094734	128	26	36	10	25	28	N	0	FALSE	FALSE	FALSE	FALSE	FALSE	FALSE	FALSE	FALSE	FALSE	TRUE	FALSE	FALSE	not applicable	36	female	ã¤ã¤ãã³	wireless	22
b15	46.66666667	60	0	66.66666667	66.66666667	0	0.666666667	0	-0.04767683	0.679260157	106	27	32	7	12	26	N	0	FALSE	FALSE	FALSE	FALSE	FALSE	FALSE	FALSE	FALSE	FALSE	FALSE	FALSE	TRUE	not applicable	47	male	ã¤ã¤ãã³	wireless	23
b15	66.66666667	73.33333333	0	66.66666667	66.66666667	0	0.666666667	0	-0.02542157	0.617847875	133	33	36	17	19	26	N	0	FALSE	FALSE	FALSE	FALSE	FALSE	FALSE	FALSE	FALSE	FALSE	FALSE	FALSE	TRUE	not applicable	33	female	ããããã©ã³ (JVC HP-AL102)	wired	24
b15	46.66666667	60	0	66.66666667	100	66.66666667	0.333333333	0	-0.04767683	0.679260157	108	29	25	12	10	30	N	0	FALSE	FALSE	FALSE	FALSE	FALSE	FALSE	FALSE	FALSE	FALSE	FALSE	FALSE	TRUE	not applicable	49	female	ã¤ã¤ãã³ã	wired	25
b15	53.33333333	53.33333333	0	33.33333333	66.66666667	0	0.555555556	0	0	0.679630809	100	23	28	9	17	21	N	0	FALSE	FALSE	FALSE	FALSE	FALSE	FALSE	FALSE	FALSE	FALSE	FALSE	FALSE	TRUE	not applicable	32	female	iã¤ã¤ãã³	wireless	26
b15	53.33333333	60	0	100	33.33333333	66.66666667	0.666666667	0	-0.024209067	0.667526275	72	11	20	7	14	19	N	0	FALSE	FALSE	FALSE	FALSE	FALSE	FALSE	FALSE	FALSE	FALSE	FALSE	FALSE	TRUE	not applicable	29	female	ããããEã³	wireless	27
b15	60	53.33333333	0	66.66666667	33.33333333	0	0.777777778	0	0.024209067	0.667526275	80	16	25	7	12	18	N	0	FALSE	FALSE	FALSE	FALSE	FALSE	FALSE	FALSE	FALSE	FALSE	FALSE	FALSE	TRUE	not applicable	45	male	ããããã©ã³	wired	28
b15	46.66666667	53.33333333	16.66666667	66.66666667	66.66666667	0	0.666666667	1	-0.023467762	0.69136469	119	21	37	11	24	27	N	0	FALSE	FALSE	FALSE	FALSE	FALSE	FALSE	FALSE	FALSE	FALSE	FALSE	FALSE	TRUE	not applicable	54	female	ã¤ã¤ãã³	wired	29
b15	53.33333333	40	0	66.66666667	100	0	0.555555556	0	0.046116073	0.702688846	106	18	26	10	22	30	N	0	FALSE	FALSE	FALSE	FALSE	FALSE	FALSE	FALSE	FALSE	FALSE	TRUE	FALSE	FALSE	not applicable	49	female	ã¤ã¤ãã³	wired	30
b15	40	40	0	66.66666667	0	0	0.888888889	0	0	0.725746882	78	13	28	7	15	12	N	0	FALSE	FALSE	FALSE	FALSE	FALSE	FALSE	FALSE	FALSE	FALSE	FALSE	FALSE	TRUE	not applicable	30	male	ããããEã³	wired	31
b15	53.33333333	53.33333333	0	33.33333333	66.66666667	0	0.555555556	0	0	0.679630809	151	35	42	19	24	32	N	0	FALSE	FALSE	FALSE	FALSE	FALSE	FALSE	FALSE	FALSE	FALSE	FALSE	FALSE	TRUE	not applicable	47	female	ããããã©ã³	wired	32
b15	28.57142857	40	16.66666667	33.33333333	66.66666667	0	0.555555556	1	-0.036727856	0.74411081	102	28	25	11	14	23	N	1	FALSE	FALSE	FALSE	FALSE	FALSE	FALSE	FALSE	FALSE	FALSE	FALSE	FALSE	TRUE	not applicable	37	male	ããããã©ã³	wired	33
b15	40	80	0	33.33333333	100	0	0.444444444	0	-0.146487173	0.652503296	110	36	24	10	15	24	N	0	FALSE	FALSE	FALSE	FALSE	FALSE	FALSE	FALSE	FALSE	FALSE	FALSE	FALSE	TRUE	not applicable	39	male	ã¤ã¤ãã³	wired	34
b15	64.28571429	66.66666667	0	66.66666667	33.33333333	0	0.777777778	0	-0.008948909	0.635033114	104	22	34	13	12	21	N	1	FALSE	FALSE	FALSE	FALSE	FALSE	FALSE	FALSE	FALSE	FALSE	FALSE	FALSE	TRUE	not applicable	59	male	ããããã©ã³EEudio-technica ATH-A500EEwired		35
b15	46.66666667	28.57142857	40	66.66666667	33.33333333	33.33333333	0.666666667	2	0.059376167	0.732786655	103	29	25	7	15	26	N	2	FALSE	FALSE	FALSE	FALSE	FALSE	FALSE	FALSE	FALSE	FALSE	FALSE	FALSE	TRUE	not applicable	37	male	ãã ãããE ä¾ï¼ã¤ã¤ãã³ãEwired		36
b15	40	60	0	100	100	0	0.666666667	0	-0.070325141	0.690584312	198	44	48	37	34	36	Y	0	FALSE	FALSE	FALSE	FALSE	FALSE	FALSE	FALSE	FALSE	FALSE	FALSE	FALSE	TRUE	choir	40	female	ã¤ã¤ãã³	wireless	37
b15	53.33333333	50	33.33333333	100	66.66666667	0	0.777777778	2	0.011831652	0.685546635	149	46	36	10	17	40	N	1	FALSE	FALSE	FALSE	FALSE	FALSE	FALSE	FALSE	FALSE	FALSE	FALSE	FALSE	TRUE	not applicable	30	female	ã¤ã¤ãã³	wired	38
b15	46.66666667	46.66666667	0	33.33333333	66.66666667	0	0.555555556	0	0	0.703098571	162	34	47	17	31	33	N	0	FALSE	FALSE	FALSE	FALSE	FALSE	FALSE	FALSE	FALSE	FALSE	FALSE	FALSE	TRUE	not applicable	52	male	ã¤ã¤ãã³	wired	39
b15	42.85714286	46.66666667	0	50	100	0	0.444444444	0	-0.013046846	0.709621994	110	25	27	18	14	24	Y	2	FALSE	FALSE	FALSE	FALSE	FALSE	FALSE	FALSE	FALSE	FALSE	FALSE	FALSE	TRUE	rockband	54	male	ã¤ã¤ãã³	wireless	40
b15	46.66666667	53.33333333	16.66666667	66.66666667	0	0	0.888888889	1	-0.023467762	0.69136469	186	31	45	28	42	36	N	0	FALSE	FALSE	FALSE	FALSE	FALSE	FALSE	FALSE	FALSE	FALSE	FALSE	FALSE	TRUE	not applicable	44	female	ã¼ã³ãã¤ã¶ã¼ ie300	wired	41
b15	46.66666667	13.33333333	0	66.66666667	66.66666667	0	0.666666667	0	0.103839091	0.755018117	164	32	38	28	30	32	Y	0	FALSE	FALSE	FALSE	FALSE	FALSE	FALSE	FALSE	FALSE	FALSE	TRUE	FALSE	FALSE	choir	48	male	ã¤ã¤ãã³	wired	42
b15	53.33333333	53.33333333	0	66.66666667	100	0	0.555555556	0	0	0.679630809	131	22	32	24	24	26	N	0	FALSE	FALSE	FALSE	FALSE	FALSE	FALSE	FALSE	FALSE	FALSE	FALSE	FALSE	TRUE	not applicable	45	female	ããããã©ã³ã	wired	43
b15	66.66666667	66.66666667	0	66.66666667	33.33333333	0	0.777777778	0	0	0.63055866	94	19	22	16	15	19	N	0	FALSE	FALSE	FALSE	FALSE	FALSE	FALSE	FALSE	FALSE	FALSE	TRUE	FALSE	FALSE	not applicable	37	male	ã¤ã¤ãã³(RP-HJE150)	wired	44
b15	53.33333333	35.71428571	0	66.66666667	100	0	0.555555556	0	0.060210791	0.709736204	157	37	47	24	12	31	Y	1	FALSE	FALSE	FALSE	FALSE	FALSE	FALSE	TRUE	FALSE	FALSE	FALSE	FALSE	FALSE	rockband	49	male	ã¤ã¤ãã³	wired	45
b15	53.33333333	60	0	33.33333333	33.33333333	0	0.666666667	0	-0.024209067	0.667526275	150	28	39	30	22	29	Y	0	FALSE	FALSE	FALSE	FALSE	FALSE	FALSE	FALSE	FALSE	FALSE	FALSE	FALSE	TRUE	rockband	34	female	ããããã©ã³	wired	46
b15	60	33.33333333	0	100	66.66666667	0	0.777777778	0	0.092085721	0.701464602	188	43	50	19	37	38	N	0	FALSE	FALSE	FALSE	FALSE	FALSE	FALSE	FALSE	FALSE	FALSE	FALSE	FALSE	TRUE	not applicable	30	male	ã¤ã¤ãã³	wireless	47
b15	66.66666667	60	0	66.66666667	100	0	0.555555556	0	0.024863082	0.642990201	130	20	50	11	23	26	N	0	FALSE	FALSE	FALSE	FALSE	FALSE	FALSE	FALSE	FALSE	FALSE	TRUE	FALSE	FALSE	not applicable	36	male	ããããã©ã³	wired	48
b15	13.33333333	40	0	66.66666667	66.66666667	0	0.666666667	0	-0.081190781	0.766342273	146	33	40	14	26	32	N	0	FALSE	FALSE	FALSE	FALSE	FALSE	FALSE	FALSE	FALSE	FALSE	FALSE	FALSE	TRUE	not applicable	41	male	ã¤ã¤ãã³	wired	49
b15	60	66.66666667	0	100	33.33333333	0	0.888888889	0	-0.024863082	0.642990201	152	31	47	14	29	31	N	0	FALSE	FALSE	FALSE	FALSE	FALSE	FALSE	FALSE	FALSE	FALSE	FALSE	FALSE	TRUE	not applicable	39	male	ã¤ã¤ãã³	wired	50
b15	46.66666667	64.28571429	0	100	66.66666667	0	0.777777778	0	-0.063591002	0.67130307	124	30	35	12	22	25	N	1	FALSE	FALSE	FALSE	FALSE	FALSE	FALSE	FALSE	FALSE	FALSE	FALSE	TRUE	TRUE	not applicable	43	male	ã¤ã¤ãã³	wired	51
b15	66.66666667	46.66666667	0	66.66666667	33.33333333	33.33333333	0.666666667	0	0.072539912	0.666828616	167	35	47	24	32	28	Y	0	FALSE	FALSE	FALSE	FALSE	FALSE	FALSE	FALSE	FALSE	FALSE	FALSE	FALSE	TRUE	rockband	45	male	ã¤ã¤ãã³EEony MDR-EX155EEwired		52
b15	53.33333333	40	0	66.66666667	0	0	0.888888889	0	0.046116073	0.702688846	108	24	30	12	14	25	N	0	FALSE	FALSE	FALSE	FALSE	FALSE	FALSE	FALSE	FALSE	FALSE	FALSE	FALSE	TRUE	not applicable	26	female	ã¤ã¤ãã³	wired	53
b15	73.33333333	66.66666667	0	66.66666667	0	0	0.888888889	0	0.02542157	0.617847875	136	31	37	17	19	29	N	0	FALSE	FALSE	FALSE	FALSE	FALSE	FALSE	FALSE	FALSE	FALSE	FALSE	FALSE	TRUE	not applicable	51	male	ããããã©ã³	wired	54
b15	13.33333333	46.66666667	0	66.66666667	100	0	0.555555556	0	-0.103839091	0.755018117	85	25	24	7	13	17	N	0	FALSE	FALSE	FALSE	FALSE	FALSE	FALSE	FALSE	FALSE	FALSE	TRUE	FALSE	FALSE	not applicable	26	male	ã¤ã¤ãã³	wired	55
b15	40	40	0	66.66666667	66.66666667	0	0.666666667	0	0	0.725746882	107	24	25	8	8	38	Y	0	FALSE	FALSE	FALSE	FALSE	FALSE	FALSE	FALSE	FALSE	FALSE	FALSE	FALSE	TRUE	others	28	female	ã¤ã¤ãã³	wired	56
b15	33.33333333	60	16.66666667	100	33.33333333	0	0.888888889	1	-0.092085721	0.701464602	166	31	43	22	34	36	N	0	FALSE	FALSE	FALSE	FALSE	FALSE	FALSE	FALSE	FALSE	FALSE	TRUE	FALSE	FALSE	not applicable	48	male	ã¤ã¤ãã³EEarFun Air Pro 2 / TW300EEwireless		57
b15	40	60	0	100	66.66666667	0	0.777777778	0	-0.070325141	0.690584312	38	9	9	7	7	6	N	0	FALSE	FALSE	FALSE	FALSE	FALSE	FALSE	FALSE	FALSE	FALSE	FALSE	FALSE	TRUE	not applicable	35	female	ã¤ã¤ãã³ãä¸­å½è£½	wireless	58
b15	46.66666667	73.33333333	0	66.66666667	66.66666667	0	0.666666667	0	-0.097961482	0.65411783	133	27	42	20	20	22	Y	0	FALSE	FALSE	FALSE	FALSE	FALSE	FALSE	FALSE	FALSE	FALSE	FALSE	FALSE	TRUE	brass band	32	female	ã¤ã¤ãã³EEntime ç¢§ -SORA Light-EEwired		59
b15	57.14285714	40	0	66.66666667	66.66666667	0	0.666666667	0	0.059864453	0.695814656	140	29	37	26	24	23	N	1	FALSE	FALSE	FALSE	FALSE	FALSE	FALSE	FALSE	FALSE	FALSE	FALSE	FALSE	TRUE	not applicable	36	male	ã¤ã¤ãã³	wired	60
b15	66.66666667	66.66666667	0	100	33.33333333	0	0.888888889	0	0	0.63055866	135	17	46	20	22	28	N	0	FALSE	FALSE	FALSE	FALSE	FALSE	FALSE	FALSE	FALSE	FALSE	FALSE	FALSE	TRUE	not applicable	33	female	ã¤ã¤ãã³	wired	61
b15	60	40	0	66.66666667	33.33333333	0	0.777777778	0	0.070325141	0.690584312	90	19	22	13	15	22	N	1	FALSE	FALSE	FALSE	FALSE	FALSE	FALSE	FALSE	FALSE	FALSE	FALSE	FALSE	TRUE	not applicable	24	none	ããããã©ã³	wired	62
b15	100	93.33333333	0	33.33333333	50	0	0.555555556	0	0.026576464	0.513288232	183	37	48	29	38	30	N	0	FALSE	FALSE	FALSE	TRUE	FALSE	FALSE	FALSE	FALSE	FALSE	FALSE	FALSE	FALSE	rockband	29	female	ã¤ã¤ãã³	wireless	63
b15	53.33333333	46.66666667	0	66.66666667	66.66666667	0	0.666666667	0	0.023467762	0.69136469	172	37	46	20	34	35	N	0	FALSE	FALSE	FALSE	FALSE	FALSE	FALSE	FALSE	FALSE	FALSE	FALSE	FALSE	TRUE	not applicable	30	female	ã¤ã¤ãã³	wireless	64
b15	26.66666667	40	0	66.66666667	100	0	0.555555556	0	-0.042575543	0.747034654	112	25	37	17	11	19	Y	1	FALSE	FALSE	FALSE	FALSE	FALSE	FALSE	FALSE	FALSE	FALSE	FALSE	FALSE	TRUE	brass band	36	female	ã¤ã¤ãã³EEONYEEwired		65
b15	20	60	16.66666667	66.66666667	100	0	0.555555556	1	-0.13272286	0.721783172	83	17	22	8	9	24	N	0	FALSE	FALSE	FALSE	FALSE	FALSE	FALSE	FALSE	FALSE	FALSE	FALSE	FALSE	TRUE	not applicable	31	male	ã¤ã¤ãã³	wired	66
b15	53.33333333	80	0	66.66666667	66.66666667	0	0.666666667	0	-0.1003711	0.629445259	99	22	27	11	20	19	N	1	FALSE	FALSE	FALSE	FALSE	FALSE	FALSE	FALSE	FALSE	FALSE	FALSE	FALSE	TRUE	not applicable	22	male	ããããã©ã³	wireless	67
b15	66.66666667	66.66666667	0	33.33333333	100	0	0.444444444	0	0	0.63055866	79	19	17	10	13	19	N	0	FALSE	FALSE	FALSE	FALSE	FALSE	FALSE	FALSE	FALSE	FALSE	TRUE	FALSE	FALSE	not applicable	45	male	ã¤ã¤ãã³	wired	68
b15	60	20	0	100	0	0	1	0	0.13272286	0.721783172	77	16	22	8	10	19	N	0	FALSE	FALSE	FALSE	FALSE	FALSE	FALSE	FALSE	FALSE	FALSE	FALSE	FALSE	TRUE	not applicable	57	male	ã¤ã¤ãã³	wired	69
b15	60	66.66666667	0	33.33333333	100	33.33333333	0.333333333	0	-0.024863082	0.642990201	145	21	47	20	28	30	Y	0	FALSE	FALSE	FALSE	FALSE	FALSE	FALSE	FALSE	FALSE	FALSE	TRUE	FALSE	FALSE	choir	57	female	ããããã©ã³	wired	70
b15	20	46.66666667	0	0	100	33.33333333	0.222222222	0	-0.08504603	0.745621586	154	26	52	12	34	29	N	0	FALSE	FALSE	FALSE	FALSE	FALSE	FALSE	FALSE	FALSE	FALSE	FALSE	FALSE	TRUE	not applicable	30	male	ã¤ã¤ãã³	wired	71
b15	66.66666667	46.66666667	16.66666667	66.66666667	33.33333333	33.33333333	0.666666667	1	0.072539912	0.666828616	216	38	62	36	44	37	Y	0	FALSE	FALSE	FALSE	FALSE	FALSE	FALSE	FALSE	FALSE	FALSE	FALSE	FALSE	TRUE	rockband	36	male	ã¤ã¤ãã³	wired	72
b15	26.66666667	33.33333333	0	66.66666667	66.66666667	0	0.666666667	0	-0.020814963	0.757914944	136	28	31	25	18	32	N	0	FALSE	FALSE	FALSE	FALSE	FALSE	FALSE	FALSE	FALSE	FALSE	FALSE	FALSE	TRUE	not applicable	36	female	ã¤ã¤ãã³	wired	73
b15	60	60	0	50	66.66666667	0	0.555555556	0	0	0.655421742	110	23	35	8	21	22	N	0	FALSE	FALSE	FALSE	FALSE	FALSE	FALSE	FALSE	FALSE	FALSE	TRUE	FALSE	FALSE	not applicable	40	male	ã¤ã¤ãã³	wired	74
b15	80	66.66666667	0	100	66.66666667	0	0.555555556	0	0.05129895	0.604909185	153	32	40	24	23	34	Y	0	FALSE	FALSE	FALSE	FALSE	FALSE	FALSE	FALSE	FALSE	FALSE	FALSE	FALSE	TRUE	a capella	40	female	iPhoneç´æ­£ã®ã¤ã¤ãã³	wired	75
b15	40	60	20	50	33.33333333	0	0.666666667	1	-0.070325141	0.690584312	172	44	42	26	22	36	Y	1	FALSE	FALSE	FALSE	FALSE	FALSE	FALSE	FALSE	FALSE	FALSE	FALSE	FALSE	TRUE	choir	22	male	Air pods pro	wireless	76
b15	40	86.66666667	0	66.66666667	33.33333333	33.33333333	0.666666667	0	-0.172711766	0.639390999	53	12	13	7	7	14	N	0	FALSE	FALSE	FALSE	FALSE	FALSE	FALSE	FALSE	FALSE	FALSE	FALSE	FALSE	TRUE	not applicable	36	female	ã¤ã¤ãã³	wired	77
b15	66.66666667	46.66666667	0	66.66666667	66.66666667	0	0.666666667	0	0.072539912	0.666828616	154	32	48	16	25	33	N	0	FALSE	FALSE	FALSE	FALSE	FALSE	FALSE	FALSE	FALSE	FALSE	FALSE	FALSE	TRUE	not applicable	37	female	ã¤ã¤ãã³ãAMWUã®B0CP9KM5HP	wired	78
b15	53.33333333	66.66666667	0	66.66666667	66.66666667	0	0.666666667	0	-0.049072149	0.655094734	122	24	39	8	24	29	N	0	FALSE	FALSE	FALSE	FALSE	FALSE	FALSE	FALSE	FALSE	FALSE	FALSE	FALSE	TRUE	not applicable	39	female	ã¤ã¤ãã³	wired	79
b15	60	66.66666667	0	100	66.66666667	0	0.777777778	0	-0.024863082	0.642990201	156	47	33	24	16	32	Y	0	FALSE	FALSE	FALSE	FALSE	FALSE	FALSE	FALSE	FALSE	FALSE	FALSE	FALSE	TRUE	brass band	19	female	ã¤ã¤ãã³EEirPods ã¨ã¢ã¼ãããº/ç¬¬2ä¸ä»£EEwireless		80
b15	66.66666667	53.33333333	0	33.33333333	66.66666667	0	0.555555556	0	0.049072149	0.655094734	139	38	37	7	25	32	N	0	FALSE	FALSE	FALSE	FALSE	FALSE	FALSE	FALSE	FALSE	FALSE	FALSE	FALSE	TRUE	not applicable	46	male	ã¤ã¤ãã³ãSONYãMDR-XB55	wired	81
b15	85.71428571	50	0	33.33333333	66.66666667	0	0.555555556	0	0.134663964	0.624130479	191	60	37	28	29	36	Y	2	FALSE	FALSE	FALSE	TRUE	FALSE	FALSE	FALSE	FALSE	FALSE	TRUE	TRUE	FALSE	rockband	41	male	ããããã©ã³EEony MDR-900STEEwired		82
b15	80	73.33333333	0	66.66666667	33.33333333	0	0.777777778	0	0.02587738	0.592198399	111	24	28	8	19	30	N	0	FALSE	FALSE	FALSE	TRUE	FALSE	FALSE	FALSE	FALSE	FALSE	FALSE	FALSE	FALSE	not applicable	35	male	ã¤ã¤ãã³	wired	83
b15	60	46.66666667	0	66.66666667	66.66666667	0	0.666666667	0	0.04767683	0.679260157	111	17	36	11	25	20	N	0	FALSE	FALSE	FALSE	FALSE	FALSE	FALSE	FALSE	FALSE	FALSE	FALSE	FALSE	TRUE	not applicable	48	male	ã¤ã¤ãã³	wired	84
b15	66.66666667	46.66666667	0	100	33.33333333	0	0.777777778	0	0.072539912	0.666828616	95	20	24	17	13	19	Y	0	FALSE	FALSE	FALSE	FALSE	FALSE	FALSE	FALSE	FALSE	FALSE	FALSE	FALSE	TRUE	brass band	39	female	ã¤ã¤ãã³	wired	85
b15	46.66666667	60	16.66666667	33.33333333	100	0	0.444444444	1	-0.04767683	0.679260157	123	24	37	16	12	29	N	0	FALSE	FALSE	FALSE	FALSE	FALSE	FALSE	FALSE	FALSE	FALSE	FALSE	FALSE	TRUE	not applicable	32	male	ã¤ã¤ãã³	wired	86
b15	53.33333333	66.66666667	0	66.66666667	66.66666667	66.66666667	0.444444444	0	-0.049072149	0.655094734	106	15	40	11	19	21	N	0	FALSE	FALSE	FALSE	FALSE	FALSE	FALSE	FALSE	FALSE	FALSE	FALSE	FALSE	TRUE	not applicable	33	female	ããããEã³EEioneerEEwired		87
b15	60	60	0	33.33333333	100	0	0.444444444	0	0	0.655421742	143	35	41	13	32	23	N	0	FALSE	FALSE	FALSE	FALSE	FALSE	FALSE	FALSE	FALSE	FALSE	FALSE	FALSE	TRUE	not applicable	37	female	ã¤ã¤ãã³	wired	88
b15	60	53.33333333	0	66.66666667	33.33333333	0	0.777777778	0	0.024209067	0.667526275	169	33	49	24	34	29	Y	0	FALSE	FALSE	FALSE	FALSE	FALSE	FALSE	FALSE	FALSE	FALSE	FALSE	FALSE	TRUE	rockband	56	male	ã¤ã¤ãã³	wired	89
b15	66.66666667	73.33333333	0	100	66.66666667	0	0.777777778	0	-0.02542157	0.617847875	195	33	51	40	40	32	N	0	FALSE	FALSE	FALSE	FALSE	FALSE	FALSE	FALSE	FALSE	FALSE	FALSE	FALSE	TRUE	not applicable	36	female	ã¤ã¤ãã³	wired	90
b15	71.42857143	46.66666667	0	66.66666667	66.66666667	33.33333333	0.555555556	0	0.090647052	0.657775045	135	36	32	18	19	28	N	1	FALSE	FALSE	FALSE	FALSE	FALSE	FALSE	FALSE	FALSE	FALSE	FALSE	FALSE	TRUE	not applicable	28	female	ã¤ã¤ãã³	wired	91
b15	66.66666667	73.33333333	0	66.66666667	33.33333333	0	0.777777778	0	-0.02542157	0.617847875	159	37	53	12	25	31	Y	0	FALSE	FALSE	FALSE	FALSE	FALSE	FALSE	FALSE	FALSE	FALSE	FALSE	FALSE	TRUE	rockband	50	male	ããããEã³ããªã¼ãE£ãªãE¯ãã«EQ300M	wired	92
b15	46.66666667	60	0	66.66666667	33.33333333	33.33333333	0.666666667	0	-0.04767683	0.679260157	151	33	47	9	30	31	N	0	FALSE	FALSE	FALSE	FALSE	FALSE	FALSE	FALSE	FALSE	FALSE	FALSE	FALSE	TRUE	not applicable	55	male	ã¤ã¤ãã³	wired	93
b15	21.42857143	53.33333333	100	66.66666667	33.33333333	100	0.444444444	6	-0.104351745	0.731806682	146	33	33	20	25	35	N	1	FALSE	FALSE	FALSE	FALSE	FALSE	FALSE	FALSE	FALSE	FALSE	FALSE	FALSE	TRUE	not applicable	33	female	æç·ã¤ã¤ãã³Eãªã¼ãE£ãªãE¯ãã«EEwired		94
b15	53.33333333	73.33333333	0	100	100	0	0.666666667	0	-0.07449372	0.642383949	136	41	27	8	21	35	N	0	FALSE	FALSE	FALSE	FALSE	FALSE	FALSE	FALSE	FALSE	FALSE	FALSE	FALSE	TRUE	not applicable	27	male	ããããEã³	wired	95
b15	73.33333333	46.66666667	0	66.66666667	33.33333333	0	0.777777778	0	0.097961482	0.65411783	160	38	48	10	34	29	N	0	FALSE	FALSE	FALSE	FALSE	FALSE	FALSE	FALSE	FALSE	FALSE	FALSE	FALSE	TRUE	not applicable	30	male	ã¤ã¤ãã³	wired	96
b15	60	40	0	33.33333333	66.66666667	0	0.555555556	0	0.070325141	0.690584312	162	39	46	12	35	29	N	0	FALSE	FALSE	FALSE	FALSE	FALSE	FALSE	FALSE	FALSE	FALSE	FALSE	FALSE	TRUE	not applicable	34	male	AirPods	wireless	97
b15	93.33333333	71.42857143	0	66.66666667	33.33333333	0	0.777777778	0	0.085875055	0.569513992	177	32	56	18	39	31	Y	1	FALSE	FALSE	FALSE	TRUE	FALSE	FALSE	FALSE	FALSE	FALSE	FALSE	FALSE	FALSE	choir	53	female	ã¤ã¤ãã³	wired	98
b15	40	20	0	100	66.66666667	0	0.777777778	0	0.062397719	0.756945742	115	21	28	24	20	20	N	0	FALSE	FALSE	FALSE	FALSE	FALSE	FALSE	FALSE	FALSE	FALSE	FALSE	FALSE	TRUE	not applicable	35	male	ã¤ã¤ãã³	wired	99
b15	33.33333333	46.66666667	50	66.66666667	66.66666667	100	0.333333333	3	-0.044408891	0.725303017	152	35	38	27	30	24	Y	0	FALSE	FALSE	FALSE	FALSE	FALSE	FALSE	FALSE	FALSE	FALSE	FALSE	FALSE	TRUE	rockband	27	male	ã¤ã¤ãã³	wireless	100
b15	60	60	0	66.66666667	100	0	0.555555556	0	0	0.655421742	74	9	32	7	7	15	N	0	FALSE	FALSE	FALSE	FALSE	FALSE	FALSE	FALSE	FALSE	FALSE	FALSE	FALSE	TRUE	not applicable	52	male	sony	wired	101
b15	46.66666667	60	0	66.66666667	66.66666667	0	0.666666667	0	-0.04767683	0.679260157	91	20	29	7	15	18	N	0	FALSE	FALSE	FALSE	FALSE	FALSE	FALSE	FALSE	FALSE	FALSE	FALSE	FALSE	TRUE	not applicable	34	male	ã¤ã¤ãã³	wired	102
b15	66.66666667	46.66666667	0	66.66666667	66.66666667	0	0.666666667	0	0.072539912	0.666828616	130	27	40	10	25	29	N	0	FALSE	FALSE	FALSE	FALSE	FALSE	FALSE	FALSE	FALSE	FALSE	FALSE	FALSE	TRUE	not applicable	51	male	ã¤ã¤ãã³EEonyæç·ã¤ã¤ãã³ãæ©å¨åä¸æEEEwired		103
b15	40	35.71428571	0	100	66.66666667	0	0.777777778	0	0.014094717	0.732794241	142	22	47	19	29	26	Y	1	FALSE	FALSE	FALSE	FALSE	FALSE	FALSE	FALSE	FALSE	FALSE	FALSE	FALSE	TRUE	others	47	male	OMEN	wired	104
b15	86.66666667	93.33333333	0	100	100	0	0.666666667	0	-0.026458652	0.53980579	81	22	18	8	9	23	N	0	FALSE	FALSE	FALSE	FALSE	FALSE	FALSE	FALSE	FALSE	FALSE	FALSE	TRUE	FALSE	not applicable	28	male	ã¤ã¤ãã³	wireless	105
b15	40	80	0	66.66666667	33.33333333	0	0.777777778	0	-0.146487173	0.652503296	115	36	29	8	16	25	N	0	FALSE	FALSE	FALSE	FALSE	FALSE	FALSE	FALSE	FALSE	FALSE	TRUE	FALSE	FALSE	not applicable	37	male	ã¤ã¤ãã³	wired	106
b15	80	60	0	66.66666667	0	0	0.888888889	0	0.076162032	0.617340726	91	17	26	7	10	27	N	0	FALSE	FALSE	FALSE	FALSE	FALSE	FALSE	FALSE	FALSE	FALSE	TRUE	FALSE	FALSE	not applicable	42	male	ããããã©ã³	wired	107
b15	35.71428571	26.66666667	0	33.33333333	33.33333333	0	0.666666667	0	0.028480826	0.754082013	123	30	30	13	16	32	Y	1	FALSE	FALSE	FALSE	FALSE	FALSE	FALSE	FALSE	FALSE	FALSE	FALSE	FALSE	TRUE	rockband	23	male	ã¤ã¤ãã³	wireless	108
b15	60	53.33333333	0	33.33333333	66.66666667	0	0.555555556	0	0.024209067	0.667526275	107	24	30	8	14	28	N	0	FALSE	FALSE	FALSE	FALSE	FALSE	FALSE	FALSE	FALSE	FALSE	FALSE	FALSE	TRUE	not applicable	39	female	ããããã©ã³	wireless	109
b15	13.33333333	53.33333333	0	100	66.66666667	0	0.777777778	0	-0.127306854	0.743284236	98	19	30	9	13	25	N	0	FALSE	FALSE	FALSE	FALSE	FALSE	FALSE	FALSE	FALSE	FALSE	TRUE	FALSE	FALSE	not applicable	46	male	ããããã©ã³	wired	110
b15	66.66666667	50	0	66.66666667	100	0	0.555555556	0	0.060903801	0.661010561	144	29	48	17	21	28	N	1	FALSE	FALSE	FALSE	FALSE	FALSE	FALSE	FALSE	FALSE	FALSE	FALSE	FALSE	TRUE	not applicable	42	female	ã¤ã¤ãã³	wired	111
b15	66.66666667	46.66666667	0	100	100	0	0.666666667	0	0.072539912	0.666828616	95	18	23	12	11	27	N	0	FALSE	FALSE	FALSE	FALSE	FALSE	FALSE	FALSE	FALSE	FALSE	FALSE	FALSE	TRUE	not applicable	41	female	ããããEã³	wired	112
b15	53.33333333	53.33333333	0	66.66666667	66.66666667	33.33333333	0.555555556	0	0	0.679630809	110	29	26	13	17	25	N	0	FALSE	FALSE	FALSE	TRUE	FALSE	FALSE	FALSE	FALSE	FALSE	FALSE	FALSE	FALSE	not applicable	22	male	ã¤ã¤ãã³	wired	113
b15	33.33333333	26.66666667	0	0	33.33333333	0	0.555555556	0	0.020814963	0.757914944	169	43	40	29	26	30	Y	0	FALSE	FALSE	FALSE	TRUE	FALSE	FALSE	FALSE	FALSE	FALSE	FALSE	FALSE	FALSE	others	40	female	ããããã©ã³EEony MDR-7506EEwired		114
b15	73.33333333	60	0	100	66.66666667	0	0.777777778	0	0.050284652	0.630279416	75	10	24	13	7	20	Y	0	FALSE	FALSE	FALSE	FALSE	FALSE	FALSE	FALSE	FALSE	FALSE	FALSE	FALSE	TRUE	brass band	32	female	ã¤ã¤ãã³	wired	115
b15	80	42.85714286	0	66.66666667	33.33333333	0	0.777777778	0	0.136885707	0.647702563	77	19	19	7	14	20	N	1	FALSE	FALSE	FALSE	FALSE	FALSE	FALSE	FALSE	FALSE	FALSE	FALSE	FALSE	TRUE	not applicable	32	male	ã¤ã¤ãã³	wired	116
b15	53.33333333	66.66666667	33.33333333	100	66.66666667	0	0.777777778	2	-0.049072149	0.655094734	102	19	37	8	16	23	N	0	FALSE	FALSE	FALSE	FALSE	FALSE	FALSE	FALSE	FALSE	FALSE	TRUE	FALSE	FALSE	not applicable	40	male	ããããEã³ãã¢ã·ãé³é¿ãST-90-07	wired	117
b15	73.33333333	66.66666667	0	100	66.66666667	0	0.777777778	0	0.02542157	0.617847875	143	32	40	18	26	26	N	0	FALSE	FALSE	FALSE	FALSE	FALSE	FALSE	FALSE	FALSE	FALSE	FALSE	FALSE	TRUE	not applicable	36	female	ã¤ã¤ãã³	wired	118
b15	46.66666667	40	16.66666667	50	66.66666667	100	0.222222222	1	0.022648311	0.714422727	123	26	37	8	21	28	N	0	FALSE	FALSE	FALSE	FALSE	FALSE	FALSE	FALSE	FALSE	FALSE	FALSE	FALSE	TRUE	not applicable	35	male	ã¤ã¤ãã³	wired	119
b15	40	40	16.66666667	66.66666667	66.66666667	0	0.666666667	1	0	0.725746882	65	13	13	7	13	19	N	0	FALSE	FALSE	FALSE	FALSE	FALSE	FALSE	FALSE	FALSE	FALSE	FALSE	FALSE	TRUE	not applicable	36	male	ããããã©ã³	wired	120
b15	46.66666667	33.33333333	0	66.66666667	66.66666667	0	0.666666667	0	0.044408891	0.725303017	144	38	38	11	23	33	N	0	FALSE	FALSE	FALSE	FALSE	FALSE	FALSE	FALSE	FALSE	FALSE	TRUE	FALSE	FALSE	not applicable	53	male	ã¤ã¤ãã³(iPhoneä»å±å)	wired	121
b15	64.28571429	60	0	66.66666667	66.66666667	0	0.666666667	0	0.015914173	0.647464655	148	30	46	18	24	30	N	1	FALSE	FALSE	FALSE	FALSE	FALSE	FALSE	FALSE	FALSE	FALSE	TRUE	FALSE	FALSE	not applicable	44	male	ã¤ã¤ãã³	wired	122
b15	53.33333333	60	0	33.33333333	33.33333333	0	0.666666667	0	-0.024209067	0.667526275	125	27	39	11	21	27	N	0	FALSE	FALSE	FALSE	FALSE	FALSE	FALSE	FALSE	FALSE	FALSE	FALSE	FALSE	TRUE	not applicable	40	male	ããããã©ã³EEudio-technica ATH-A900XEEwired		123
b15	60	33.33333333	0	66.66666667	100	33.33333333	0.444444444	0	0.092085721	0.701464602	103	22	37	11	23	14	N	0	FALSE	FALSE	FALSE	FALSE	FALSE	FALSE	FALSE	FALSE	FALSE	FALSE	FALSE	TRUE	not applicable	42	male	ã¤ã¤ãã³	wired	124
b15	40	33.33333333	66.66666667	33.33333333	33.33333333	0	0.666666667	4	0.02176058	0.736627172	109	24	34	7	20	21	N	0	FALSE	FALSE	FALSE	FALSE	FALSE	FALSE	FALSE	FALSE	FALSE	FALSE	FALSE	TRUE	not applicable	35	male	ã¤ã¤ãã³	wireless	125
b15	60	46.66666667	0	66.66666667	66.66666667	66.66666667	0.444444444	0	0.04767683	0.679260157	78	11	25	11	14	16	N	0	FALSE	FALSE	FALSE	FALSE	FALSE	FALSE	FALSE	FALSE	FALSE	FALSE	FALSE	TRUE	not applicable	48	male	ã¤ã¤ãã³	wired	126
b15	33.33333333	20	0	66.66666667	0	0	0.888888889	0	0.040637139	0.767826032	166	23	48	33	32	28	Y	0	FALSE	FALSE	FALSE	FALSE	FALSE	FALSE	FALSE	FALSE	FALSE	FALSE	FALSE	TRUE	electronic music	56	female	ã¤ã¤ãã³	wired	127
b15	66.66666667	33.33333333	16.66666667	33.33333333	66.66666667	0	0.555555556	1	0.116948803	0.689033061	137	42	28	19	21	27	Y	0	FALSE	FALSE	FALSE	FALSE	FALSE	FALSE	FALSE	FALSE	FALSE	FALSE	FALSE	TRUE	choir	22	female	ã¤ã¤ãã³	wired	128
b15	80	60	0	66.66666667	66.66666667	50	0.444444444	0	0.076162032	0.617340726	182	34	51	34	27	35	N	0	FALSE	FALSE	FALSE	FALSE	FALSE	FALSE	FALSE	FALSE	FALSE	FALSE	FALSE	TRUE	not applicable	40	female	ã¤ã¤ãã³	wired	129
b15	60	26.66666667	0	100	66.66666667	0	0.777777778	0	0.112900684	0.711872083	74	13	25	7	11	15	N	0	FALSE	FALSE	FALSE	TRUE	FALSE	FALSE	FALSE	FALSE	FALSE	FALSE	FALSE	FALSE	not applicable	42	male	sony ã¤ã¤ãã³	wired	130
b15	35.71428571	20	100	0	100	100	0	6	0.048303002	0.763993101	150	31	42	20	25	30	N	1	FALSE	TRUE	FALSE	FALSE	FALSE	FALSE	FALSE	FALSE	FALSE	TRUE	FALSE	FALSE	not applicable	48	female	ã¤ã¤ãã³	wireless	131
b15	50	46.66666667	16.66666667	66.66666667	50	0	0.666666667	1	0.01163611	0.697280516	144	36	42	10	27	29	N	1	FALSE	FALSE	FALSE	FALSE	FALSE	FALSE	FALSE	FALSE	FALSE	TRUE	FALSE	FALSE	not applicable	38	male	ã¤ã¤ãã³	wired	132
b15	60	53.33333333	0	100	100	0	0.666666667	0	0.024209067	0.667526275	147	27	40	32	23	25	Y	0	FALSE	FALSE	FALSE	FALSE	FALSE	FALSE	FALSE	FALSE	FALSE	TRUE	FALSE	FALSE	choir	45	female	ããããã©ã³	wired	133
b15	46.66666667	26.66666667	0	100	66.66666667	0	0.777777778	0	0.065223854	0.735710498	150	25	51	18	26	31	N	0	FALSE	FALSE	FALSE	FALSE	FALSE	FALSE	FALSE	FALSE	FALSE	FALSE	FALSE	TRUE	not applicable	41	male	ãªã¼ãE£ãªãE¯ãã« ã¯ã¤ã¤ã¬ã¹ããããEã³ ATH-M20xBT	wireless	134
b15	46.66666667	60	0	33.33333333	100	66.66666667	0.222222222	0	-0.04767683	0.679260157	160	35	48	21	33	24	N	0	FALSE	FALSE	FALSE	FALSE	FALSE	FALSE	FALSE	FALSE	FALSE	TRUE	FALSE	FALSE	not applicable	55	female	ã¤ã¤ãã³	wired	135
b15	60	40	16.66666667	100	100	33.33333333	0.444444444	1	0.070325141	0.690584312	85	26	17	9	8	25	N	0	FALSE	FALSE	FALSE	FALSE	FALSE	FALSE	FALSE	FALSE	FALSE	FALSE	FALSE	TRUE	not applicable	46	female	sony MDR-ZX110	wired	136
b15	80	46.66666667	16.66666667	100	100	0	0.555555556	1	0.123838862	0.64117914	88	26	18	7	11	23	N	0	FALSE	FALSE	FALSE	FALSE	FALSE	FALSE	FALSE	FALSE	FALSE	FALSE	FALSE	TRUE	not applicable	27	female	ã¤ã¤ãã³	wired	137
b15	46.66666667	66.66666667	0	66.66666667	66.66666667	0	0.666666667	0	-0.072539912	0.666828616	90	14	31	21	18	6	Y	0	FALSE	FALSE	FALSE	FALSE	FALSE	FALSE	FALSE	FALSE	FALSE	FALSE	FALSE	TRUE	brass band	27	female	ã¤ã¤ãã³	wired	138
b15	53.33333333	40	0	66.66666667	33.33333333	0	0.777777778	0	0.046116073	0.702688846	103	28	28	9	11	25	N	0	FALSE	FALSE	FALSE	FALSE	FALSE	FALSE	FALSE	FALSE	FALSE	FALSE	FALSE	TRUE	not applicable	46	male	ããããã©ã³(ããã½ããã¯ RP-HT560)	wired	139
b15	60	33.33333333	0	66.66666667	33.33333333	0	0.777777778	0	0.092085721	0.701464602	101	24	29	8	18	21	N	0	FALSE	FALSE	FALSE	FALSE	FALSE	FALSE	FALSE	FALSE	FALSE	TRUE	FALSE	FALSE	not applicable	31	male	ag COTSUBU	wireless	140
b15	53.33333333	64.28571429	16.66666667	0	100	66.66666667	0.111111111	1	-0.04012324	0.659569189	136	28	33	18	24	32	N	1	FALSE	FALSE	FALSE	FALSE	FALSE	FALSE	FALSE	FALSE	FALSE	FALSE	FALSE	TRUE	not applicable	42	female	ã¤ã¤ãã³	wired	141
b15	66.66666667	53.33333333	0	100	100	33.33333333	0.555555556	0	0.049072149	0.655094734	108	25	32	10	17	22	N	0	FALSE	FALSE	FALSE	FALSE	FALSE	FALSE	FALSE	FALSE	FALSE	FALSE	FALSE	TRUE	not applicable	50	female	ã¤ã¤ãã³Eã¤ã¶ã¯ VRM001EEwired		142
b15	66.66666667	28.57142857	16.66666667	66.66666667	33.33333333	0	0.777777778	1	0.131916078	0.696516699	177	40	49	22	28	37	N	1	FALSE	FALSE	FALSE	FALSE	FALSE	FALSE	FALSE	FALSE	FALSE	FALSE	FALSE	TRUE	not applicable	34	male	ã¤ã¤ãã³(RP-HJE150-K)	wired	143
b15	40	40	50	66.66666667	100	0	0.555555556	3	0	0.725746882	132	37	42	7	15	31	N	0	FALSE	FALSE	FALSE	FALSE	FALSE	FALSE	FALSE	FALSE	FALSE	FALSE	TRUE	FALSE	not applicable	53	female	ã¤ã¤ãã³	wireless	144
b15	66.66666667	33.33333333	0	66.66666667	100	0	0.555555556	0	0.116948803	0.689033061	84	16	23	13	10	19	N	0	FALSE	FALSE	FALSE	FALSE	FALSE	FALSE	FALSE	FALSE	FALSE	FALSE	FALSE	TRUE	not applicable	50	male	ã¤ã¤ãã³	wired	145
b15	73.33333333	46.66666667	0	66.66666667	66.66666667	0	0.666666667	0	0.097961482	0.65411783	144	31	40	22	24	26	Y	0	FALSE	FALSE	FALSE	FALSE	FALSE	FALSE	FALSE	FALSE	FALSE	FALSE	FALSE	TRUE	rockband	36	female	ããããã©ã³	wired	146
b15	60	53.33333333	0	100	33.33333333	0	0.888888889	0	0.024209067	0.667526275	189	20	61	30	45	33	Y	0	FALSE	FALSE	FALSE	FALSE	FALSE	FALSE	FALSE	FALSE	FALSE	FALSE	FALSE	TRUE	rockband	48	male	ã¤ã¤ãã³ãAKG K-324P	wired	147
b15	46.66666667	66.66666667	0	66.66666667	33.33333333	0	0.777777778	0	-0.072539912	0.666828616	105	24	29	7	14	28	N	0	FALSE	FALSE	FALSE	FALSE	FALSE	FALSE	FALSE	FALSE	FALSE	TRUE	FALSE	FALSE	not applicable	46	male	ããããã©ã³	wired	148
b15	80	46.66666667	0	66.66666667	66.66666667	0	0.666666667	0	0.123838862	0.64117914	121	26	34	14	12	35	N	0	FALSE	FALSE	FALSE	FALSE	FALSE	FALSE	FALSE	FALSE	FALSE	FALSE	FALSE	TRUE	not applicable	43	male	ã¤ã¤ãã³EEONY MDR-EX255APEEwired		149
b15	40	60	0	66.66666667	66.66666667	0	0.666666667	0	-0.070325141	0.690584312	62	22	10	7	7	15	N	0	FALSE	FALSE	FALSE	FALSE	FALSE	FALSE	FALSE	FALSE	FALSE	FALSE	FALSE	TRUE	not applicable	31	male	ããããã©ã³	wired	150
b10	100	93.33333333	16.66666667	100	100	33.33333333	0.555555556	1	0.026576464	0.513288232	76	18	17	11	10	16	N	2	FALSE	FALSE	FALSE	FALSE	FALSE	FALSE	FALSE	FALSE	FALSE	FALSE	FALSE	TRUE	not applicable	46	male	ã¤ã¤ãã³	wired	151
b10	46.66666667	40	0	66.66666667	66.66666667	0	0.666666667	0	0.022648311	0.714422727	77	16	22	7	8	21	N	0	FALSE	FALSE	FALSE	FALSE	FALSE	FALSE	FALSE	FALSE	FALSE	FALSE	FALSE	TRUE	not applicable	47	female	ã¤ã¤ãã³	wired	4
b10	73.33333333	60	0	100	66.66666667	0	0.777777778	0	0.050284652	0.630279416	134	28	37	10	25	34	N	0	FALSE	TRUE	FALSE	FALSE	FALSE	FALSE	TRUE	FALSE	FALSE	FALSE	FALSE	FALSE	not applicable	39	female	ã¤ã¤ãã³	wired	152
b10	93.33333333	86.66666667	16.66666667	100	100	0	0.666666667	1	0.026458652	0.53980579	73	12	26	10	8	13	N	0	FALSE	FALSE	FALSE	FALSE	FALSE	FALSE	FALSE	FALSE	FALSE	FALSE	FALSE	TRUE	not applicable	58	female	ã¤ã¤ãã³	wired	153
b10	73.33333333	53.33333333	16.66666667	66.66666667	50	66.66666667	0.444444444	1	0.07449372	0.642383949	124	36	33	15	16	23	N	0	FALSE	FALSE	FALSE	FALSE	FALSE	FALSE	FALSE	FALSE	FALSE	FALSE	FALSE	TRUE	not applicable	52	female	ããããEã³ãPhilips TAH8506	wireless	154
b10	46.66666667	28.57142857	0	100	66.66666667	0	0.777777778	0	0.059376167	0.732786655	96	21	31	8	15	20	N	1	FALSE	FALSE	FALSE	FALSE	FALSE	FALSE	FALSE	FALSE	FALSE	FALSE	FALSE	TRUE	not applicable	34	male	ã¤ã¤ãã³	wired	155
b10	53.33333333	35.71428571	0	100	66.66666667	0	0.777777778	0	0.060210791	0.709736204	178	39	50	23	33	34	Y	1	FALSE	FALSE	FALSE	FALSE	FALSE	FALSE	FALSE	FALSE	FALSE	FALSE	FALSE	TRUE	rockband	21	male	OneAudioEãEãEãã©ã³EEwired		156
b10	53.33333333	40	0	100	100	0	0.666666667	0	0.046116073	0.702688846	148	26	48	20	26	29	Y	0	FALSE	FALSE	FALSE	FALSE	FALSE	FALSE	FALSE	FALSE	FALSE	FALSE	FALSE	TRUE	brass band	43	female	ã¤ã¤ãã³	wired	157
b10	53.33333333	53.33333333	0	33.33333333	66.66666667	0	0.555555556	0	0	0.679630809	130	29	31	21	22	26	N	0	FALSE	FALSE	FALSE	FALSE	FALSE	FALSE	FALSE	FALSE	FALSE	FALSE	FALSE	TRUE	not applicable	38	male	Appleç´æ­£ã¤ã¤ãã³	wired	158
b10	66.66666667	57.14285714	0	33.33333333	100	0	0.444444444	0	0.035323769	0.648220544	151	31	47	14	29	30	N	1	FALSE	FALSE	FALSE	FALSE	FALSE	FALSE	FALSE	FALSE	FALSE	FALSE	FALSE	TRUE	not applicable	39	male	ã¤ã¤ãã³	wired	50
b10	46.66666667	53.33333333	0	33.33333333	100	0	0.444444444	0	-0.023467762	0.69136469	164	29	48	18	29	37	Y	0	FALSE	FALSE	FALSE	FALSE	FALSE	TRUE	FALSE	FALSE	FALSE	TRUE	TRUE	FALSE	brass band	49	female	ããããã©ã³ãAugust EP650	wired	14
b10	60	53.33333333	0	66.66666667	33.33333333	0	0.777777778	0	0.024209067	0.667526275	88	19	30	7	16	16	N	0	FALSE	FALSE	FALSE	FALSE	FALSE	FALSE	FALSE	FALSE	FALSE	FALSE	FALSE	TRUE	not applicable	35	female	ã¤ã¤ãã³	wired	12
b10	33.33333333	46.66666667	16.66666667	66.66666667	66.66666667	0	0.555555556	1	-0.044408891	0.725303017	104	31	25	7	15	25	N	0	FALSE	FALSE	FALSE	FALSE	FALSE	FALSE	FALSE	FALSE	FALSE	FALSE	FALSE	TRUE	not applicable	37	male	ããããã©ã³	wired	6
b10	40	20	0	100	0	0	1	0	0.062397719	0.756945742	55	11	15	7	8	13	N	0	FALSE	FALSE	FALSE	FALSE	FALSE	FALSE	FALSE	FALSE	FALSE	TRUE	FALSE	FALSE	not applicable	43	male	ã¤ã¤ãã³	wired	7
b10	46.66666667	33.33333333	0	33.33333333	66.66666667	0	0.555555556	0	0.044408891	0.725303017	153	36	46	24	10	31	Y	0	FALSE	FALSE	FALSE	FALSE	FALSE	FALSE	TRUE	FALSE	FALSE	FALSE	FALSE	FALSE	rockband	49	male	ã¤ã¤ãã³	wired	45
b10	46.66666667	33.33333333	0	66.66666667	50	0	0.666666667	0	0.044408891	0.725303017	131	13	44	24	27	23	Y	0	FALSE	FALSE	FALSE	FALSE	FALSE	FALSE	FALSE	FALSE	FALSE	FALSE	FALSE	TRUE	others	52	female	ã¤ã¤ãã³	wired	159
b10	53.33333333	53.33333333	0	0	100	0	0.333333333	0	0	0.679630809	137	25	35	29	18	28	Y	0	FALSE	FALSE	FALSE	FALSE	FALSE	FALSE	FALSE	FALSE	FALSE	FALSE	FALSE	TRUE	rockband	34	female	ããããã©ã³	wired	46
b10	60	40	0	66.66666667	100	0	0.555555556	0	0.070325141	0.690584312	38	9	9	7	7	6	N	0	FALSE	FALSE	FALSE	FALSE	FALSE	FALSE	FALSE	FALSE	FALSE	FALSE	FALSE	TRUE	not applicable	35	female	ã¤ã¤ãã³ãä¸­å½è£½	wireless	58
b10	46.66666667	53.33333333	0	33.33333333	66.66666667	0	0.555555556	0	-0.023467762	0.69136469	188	43	50	19	37	38	N	0	FALSE	FALSE	FALSE	FALSE	FALSE	FALSE	FALSE	FALSE	FALSE	FALSE	FALSE	TRUE	not applicable	30	male	ã¤ã¤ãã³	wireless	47
b10	53.33333333	53.33333333	0	66.66666667	66.66666667	0	0.666666667	0	0	0.679630809	142	14	49	22	29	28	Y	0	FALSE	FALSE	FALSE	FALSE	FALSE	FALSE	FALSE	FALSE	FALSE	FALSE	FALSE	TRUE	brass band	38	female	ã¤ã¤ãã³	wired	160
b10	46.66666667	80	50	66.66666667	100	0	0.444444444	3	-0.123838862	0.64117914	161	35	44	20	24	34	N	0	FALSE	FALSE	FALSE	FALSE	FALSE	FALSE	FALSE	FALSE	FALSE	FALSE	FALSE	TRUE	not applicable	22	female	ã¤ã¤ãã³	wired	161
b10	73.33333333	40	0	66.66666667	33.33333333	0	0.777777778	0	0.120609793	0.665441986	117	27	35	7	21	27	N	0	FALSE	FALSE	FALSE	FALSE	FALSE	FALSE	FALSE	FALSE	FALSE	FALSE	FALSE	TRUE	not applicable	39	female	ã¤ã¤ãã³	wired	79
b10	61.53846154	41.66666667	0	100	100	33.33333333	0.555555556	0	0.070426733	0.68495217	84	21	20	7	14	22	N	5	FALSE	FALSE	FALSE	FALSE	FALSE	FALSE	FALSE	FALSE	FALSE	TRUE	FALSE	FALSE	not applicable	45	male	ã¤ã¤ãã³	wired	162
b10	NaN	NaN	NaN	NaN	NaN	NaN	NaN	0	0	0	0	0	0	0	0	0		0														0				163
b10	33.33333333	50	16.66666667	33.33333333	66.66666667	50	0.333333333	1	-0.056045001	0.719484962	144	35	36	19	29	24	N	1	FALSE	FALSE	FALSE	FALSE	FALSE	FALSE	FALSE	FALSE	FALSE	FALSE	FALSE	TRUE	not applicable	29	male	iyahonn	wired	164
b10	60	60	0	66.66666667	100	0	0.555555556	0	0	0.655421742	168	35	46	24	32	30	Y	0	FALSE	FALSE	FALSE	FALSE	FALSE	FALSE	FALSE	FALSE	FALSE	FALSE	FALSE	TRUE	rockband	45	male	ã¤ã¤ãã³EEony MDR-EX155EEwired		52
b10	53.33333333	46.66666667	16.66666667	100	100	0	0.666666667	1	0.023467762	0.69136469	141	46	32	12	13	37	N	0	FALSE	FALSE	FALSE	FALSE	FALSE	FALSE	FALSE	FALSE	FALSE	FALSE	FALSE	TRUE	not applicable	30	female	ã¤ã¤ãã³	wired	38
b10	60	46.66666667	0	100	66.66666667	0	0.777777778	0	0.04767683	0.679260157	84	23	17	7	7	29	N	0	FALSE	FALSE	FALSE	FALSE	FALSE	FALSE	FALSE	FALSE	FALSE	FALSE	FALSE	TRUE	not applicable	39	female	ã¤ã¤ãã³	wired	9
b10	33.33333333	42.85714286	0	100	33.33333333	0	0.888888889	0	-0.031362046	0.73182644	149	34	44	11	24	34	N	1	FALSE	FALSE	FALSE	FALSE	FALSE	FALSE	FALSE	FALSE	FALSE	FALSE	FALSE	TRUE	not applicable	26	female	ã¤ã¤ãã³	wired	165
b10	60	40	0	66.66666667	66.66666667	0	0.555555556	0	0.070325141	0.690584312	155	34	36	27	22	36	Y	0	FALSE	FALSE	FALSE	FALSE	FALSE	FALSE	FALSE	FALSE	FALSE	FALSE	FALSE	TRUE	rockband	30	male	ã¤ã¤ãã³	wired	166
b10	53.33333333	40	0	33.33333333	66.66666667	0	0.555555556	0	0.046116073	0.702688846	146	30	46	18	22	30	N	0	FALSE	FALSE	FALSE	FALSE	FALSE	FALSE	FALSE	FALSE	FALSE	TRUE	FALSE	FALSE	not applicable	44	male	ã¤ã¤ãã³	wired	122
b10	66.66666667	73.33333333	0	100	100	0	0.666666667	0	-0.02542157	0.617847875	105	24	29	7	14	28	N	0	FALSE	FALSE	FALSE	FALSE	FALSE	FALSE	FALSE	FALSE	FALSE	FALSE	FALSE	TRUE	not applicable	46	male	ããããã©ã³	wired	148
b10	60	53.33333333	0	100	66.66666667	0	0.777777778	0	0.024209067	0.667526275	160	37	52	12	27	31	Y	0	FALSE	FALSE	FALSE	FALSE	FALSE	FALSE	FALSE	FALSE	FALSE	FALSE	FALSE	TRUE	rockband	50	male	ããããEã³ ãªã¼ãE£ãªãE¯ãã«EQ300M	wired	92
b10	60	26.66666667	16.66666667	66.66666667	66.66666667	66.66666667	0.444444444	1	0.112900684	0.711872083	134	34	45	7	16	32	N	0	FALSE	FALSE	FALSE	FALSE	FALSE	FALSE	FALSE	FALSE	FALSE	FALSE	TRUE	FALSE	not applicable	53	female	ã¤ã¤ãã³	wireless	144
b10	46.66666667	40	0	66.66666667	66.66666667	0	0.666666667	0	0.022648311	0.714422727	107	23	35	7	17	23	N	0	FALSE	FALSE	FALSE	FALSE	FALSE	FALSE	FALSE	FALSE	FALSE	TRUE	TRUE	FALSE	not applicable	40	male	ããããã©ã³	wired	117
b10	53.33333333	33.33333333	0	66.66666667	66.66666667	0	0.666666667	0	0.067876653	0.713569136	105	30	24	7	19	25	N	0	FALSE	FALSE	FALSE	TRUE	FALSE	FALSE	FALSE	FALSE	FALSE	FALSE	FALSE	FALSE	not applicable	22	male	ã¤ã¤ãã³	wired	113
b10	33.33333333	26.66666667	0	66.66666667	33.33333333	0	0.777777778	0	0.020814963	0.757914944	146	32	42	10	29	31	N	0	FALSE	FALSE	FALSE	FALSE	FALSE	FALSE	FALSE	FALSE	FALSE	FALSE	FALSE	TRUE	not applicable	55	male	ã¤ã¤ãã³	wired	93
b10	60	57.14285714	0	66.66666667	66.66666667	0	0.666666667	0	0.010460687	0.660652085	124	32	35	8	22	28	N	1	FALSE	FALSE	FALSE	FALSE	FALSE	FALSE	FALSE	FALSE	FALSE	FALSE	FALSE	TRUE	not applicable	31	none	Sony	wired	167
b10	60	53.33333333	0	0	100	0	0.333333333	0	0.024209067	0.667526275	122	20	46	11	19	25	N	0	FALSE	FALSE	FALSE	FALSE	FALSE	FALSE	FALSE	FALSE	FALSE	TRUE	FALSE	FALSE	not applicable	36	male	ããããã©ã³	wired	48
b10	46.66666667	33.33333333	0	66.66666667	33.33333333	33.33333333	0.666666667	0	0.044408891	0.725303017	202	46	49	38	35	35	Y	1	FALSE	FALSE	FALSE	FALSE	FALSE	FALSE	FALSE	FALSE	FALSE	FALSE	FALSE	TRUE	choir	40	female	ã¤ã¤ãã³	wired	37
b10	46.66666667	26.66666667	0	66.66666667	100	0	0.444444444	0	0.065223854	0.735710498	113	23	31	18	16	23	Y	0	FALSE	FALSE	FALSE	FALSE	FALSE	FALSE	FALSE	FALSE	FALSE	FALSE	FALSE	TRUE	rockband	54	male	ã¤ã¤ãã³	wireless	40
b10	42.85714286	53.33333333	0	66.66666667	66.66666667	0	0.666666667	0	-0.036514608	0.697888113	89	21	27	11	7	27	N	1	FALSE	FALSE	FALSE	FALSE	FALSE	FALSE	FALSE	FALSE	FALSE	FALSE	FALSE	TRUE	not applicable	41	female	ããããEã³	wired	112
b10	33.33333333	26.66666667	0	66.66666667	33.33333333	0	0.777777778	0	0.020814963	0.757914944	103	30	25	7	15	25	N	1	FALSE	FALSE	FALSE	FALSE	FALSE	FALSE	FALSE	FALSE	FALSE	FALSE	FALSE	TRUE	not applicable	37	male	ããããã©ã³	wired	33
b10	33.33333333	53.33333333	0	100	66.66666667	0	0.666666667	0	-0.067876653	0.713569136	168	34	39	30	22	37	N	0	FALSE	FALSE	FALSE	FALSE	FALSE	FALSE	FALSE	FALSE	FALSE	FALSE	FALSE	TRUE	not applicable	40	female	ã¤ã¤ãã³	wired	129
b10	40	53.33333333	0	100	100	0	0.666666667	0	-0.046116073	0.702688846	106	29	30	8	12	26	N	0	FALSE	FALSE	FALSE	FALSE	FALSE	FALSE	FALSE	FALSE	FALSE	FALSE	FALSE	TRUE	not applicable	46	male	ããããã©ã³(RP-HT560)	wired	139
b10	46.66666667	53.33333333	0	66.66666667	66.66666667	0	0.666666667	0	-0.023467762	0.69136469	154	28	41	32	27	26	Y	0	FALSE	FALSE	FALSE	FALSE	FALSE	FALSE	FALSE	FALSE	FALSE	TRUE	FALSE	FALSE	choir	45	female	ããããã©ã³	wired	133
b10	80	46.66666667	0	33.33333333	100	0	0.444444444	0	0.123838862	0.64117914	93	14	32	19	22	6	Y	0	FALSE	FALSE	FALSE	FALSE	FALSE	FALSE	FALSE	FALSE	FALSE	FALSE	FALSE	TRUE	brass band	27	female	ã¤ã¤ãã³	wired	138
b10	53.33333333	53.33333333	0	66.66666667	66.66666667	0	0.666666667	0	0	0.679630809	94	19	21	16	16	19	N	0	FALSE	FALSE	FALSE	FALSE	FALSE	FALSE	FALSE	FALSE	FALSE	TRUE	FALSE	FALSE	not applicable	37	male	ã¤ã¤ãã³(RP-HJE150)	wired	44
b10	53.33333333	46.66666667	0	0	66.66666667	33.33333333	0.333333333	0	0.023467762	0.69136469	187	32	43	28	43	36	N	0	FALSE	FALSE	FALSE	FALSE	FALSE	FALSE	FALSE	FALSE	FALSE	FALSE	FALSE	TRUE	not applicable	44	female	ã¼ã³ãã¤ã¶ã¼ ie300	wired	41
b10	26.66666667	53.33333333	0	0	33.33333333	33.33333333	0.444444444	0	-0.088691616	0.723976617	172	40	46	22	28	35	N	0	FALSE	FALSE	FALSE	FALSE	FALSE	FALSE	FALSE	FALSE	FALSE	FALSE	FALSE	TRUE	not applicable	34	male	ã¤ã¤ãã³ (RP-HJE150-K)	wired	143
b10	86.66666667	46.66666667	0	66.66666667	66.66666667	0	0.666666667	0	0.150063455	0.628066844	149	33	44	18	31	23	N	0	FALSE	FALSE	FALSE	FALSE	FALSE	FALSE	FALSE	FALSE	FALSE	TRUE	FALSE	FALSE	not applicable	55	female	ã¤ã¤ãã³	wired	135
b10	33.33333333	50	50	0	66.66666667	33.33333333	0.333333333	3	-0.056045001	0.719484962	171	31	53	37	20	30	N	1	FALSE	FALSE	FALSE	FALSE	FALSE	FALSE	FALSE	FALSE	FALSE	FALSE	FALSE	TRUE	not applicable	26	female	ã¤ã¤ãã³	wireless	168
b10	53.33333333	46.66666667	0	0	66.66666667	0	0.444444444	0	0.023467762	0.69136469	104	24	29	8	19	23	N	0	FALSE	FALSE	FALSE	FALSE	FALSE	FALSE	FALSE	FALSE	FALSE	TRUE	FALSE	FALSE	not applicable	31	male	ag COTSUBU	wireless	140
b10	40	33.33333333	0	66.66666667	66.66666667	0	0.666666667	0	0.02176058	0.736627172	128	21	32	24	23	25	N	0	FALSE	FALSE	FALSE	FALSE	FALSE	FALSE	FALSE	FALSE	FALSE	FALSE	FALSE	TRUE	not applicable	45	female	ããããã©ã³	wired	43
b10	46.66666667	40	0	66.66666667	66.66666667	0	0.666666667	0	0.022648311	0.714422727	63	22	11	7	7	16	N	0	FALSE	FALSE	FALSE	FALSE	FALSE	FALSE	FALSE	FALSE	FALSE	FALSE	FALSE	TRUE	not applicable	31	male	ããããã©ã³	wired	150
b10	46.66666667	53.33333333	0	100	33.33333333	0	0.888888889	0	-0.023467762	0.69136469	163	25	48	25	23	38	Y	0	FALSE	FALSE	FALSE	FALSE	FALSE	FALSE	FALSE	FALSE	FALSE	TRUE	FALSE	FALSE	classical orchestra	35	female	ããããã©ã³	wired	169
b10	46.66666667	66.66666667	0	0	100	0	0.333333333	0	-0.072539912	0.666828616	136	27	36	23	22	26	N	0	FALSE	FALSE	FALSE	FALSE	FALSE	FALSE	FALSE	FALSE	FALSE	FALSE	FALSE	TRUE	not applicable	26	male	ã¤ã¤ãã³	wired	170
b10	66.66666667	66.66666667	0	66.66666667	66.66666667	0	0.666666667	0	0	0.63055866	132	32	34	17	16	29	N	0	FALSE	FALSE	FALSE	FALSE	FALSE	FALSE	FALSE	FALSE	FALSE	FALSE	FALSE	TRUE	not applicable	51	male	ããããã©ã³	wired	54
b10	46.66666667	46.66666667	0	66.66666667	100	0	0.555555556	0	0	0.703098571	88	23	24	8	16	17	N	0	FALSE	FALSE	FALSE	FALSE	FALSE	FALSE	FALSE	FALSE	FALSE	TRUE	FALSE	FALSE	not applicable	26	male	ã¤ã¤ãã³	wired	55
b10	53.33333333	40	0	100	66.66666667	0	0.777777778	0	0.046116073	0.702688846	141	34	40	10	28	30	N	0	FALSE	FALSE	FALSE	FALSE	FALSE	FALSE	FALSE	FALSE	FALSE	FALSE	FALSE	TRUE	not applicable	45	male	ã¤ã¤ãã³	wireless	171
b10	40	46.66666667	0	66.66666667	33.33333333	0	0.777777778	0	-0.022648311	0.714422727	134	25	38	10	23	35	N	0	FALSE	FALSE	FALSE	FALSE	FALSE	FALSE	FALSE	FALSE	FALSE	FALSE	FALSE	TRUE	not applicable	37	female	ããããã©ã³	wired	172
b10	66.66666667	53.33333333	0	33.33333333	66.66666667	0	0.555555556	0	0.049072149	0.655094734	200	43	54	27	38	37	Y	0	FALSE	FALSE	FALSE	FALSE	FALSE	FALSE	FALSE	FALSE	FALSE	FALSE	FALSE	TRUE	brass band	27	female	ã¤ã¤ãã³	wireless	173
b10	53.33333333	73.33333333	0	66.66666667	33.33333333	0	0.777777778	0	-0.07449372	0.642383949	125	22	37	15	18	32	N	0	FALSE	FALSE	FALSE	FALSE	FALSE	FALSE	FALSE	FALSE	FALSE	TRUE	FALSE	FALSE	not applicable	63	male	ã¤ã¤ãã³	wired	174
b10	26.66666667	40	0	100	66.66666667	0	0.777777778	0	-0.042575543	0.747034654	177	36	48	26	28	38	Y	0	FALSE	FALSE	FALSE	FALSE	FALSE	FALSE	FALSE	FALSE	FALSE	FALSE	FALSE	TRUE	rockband	59	male	ããããã©ã³	wired	175
b10	40	40	0	66.66666667	50	33.33333333	0.555555556	0	0	0.725746882	154	38	36	26	24	29	N	0	FALSE	FALSE	FALSE	FALSE	FALSE	FALSE	FALSE	FALSE	FALSE	FALSE	FALSE	TRUE	not applicable	40	male	ã¤ã¤ãã³	wireless	176
b10	26.66666667	26.66666667	0	0	33.33333333	0	0.555555556	0	0	0.768322425	85	13	29	7	15	19	N	0	FALSE	FALSE	FALSE	TRUE	FALSE	FALSE	FALSE	FALSE	FALSE	FALSE	FALSE	FALSE	not applicable	42	male	sony ã¤ã¤ãã³	wired	130
b10	80	60	0	33.33333333	50	0	0.555555556	0	0.076162032	0.617340726	117	27	32	14	11	31	N	0	FALSE	FALSE	FALSE	FALSE	FALSE	FALSE	FALSE	FALSE	FALSE	FALSE	FALSE	TRUE	not applicable	49	female	ã¤ã¤ãã³Eæ©å¨åãããã¾ããããSONYã§ãï¼Ewired		25
b10	14.28571429	21.42857143	0	100	33.33333333	0	0.888888889	0	-0.020334477	0.794149792	121	29	30	13	16	31	Y	3	FALSE	FALSE	FALSE	FALSE	FALSE	FALSE	FALSE	FALSE	FALSE	FALSE	FALSE	TRUE	rockband	23	male	ã¤ã¤ãã³	wireless	108
b10	40	46.66666667	16.66666667	33.33333333	66.66666667	0	0.444444444	1	-0.022648311	0.714422727	107	22	29	12	16	24	N	0	FALSE	FALSE	FALSE	FALSE	FALSE	FALSE	FALSE	FALSE	FALSE	FALSE	FALSE	TRUE	not applicable	26	female	ã¤ã¤ãã³	wired	53
b10	40	46.66666667	0	100	50	0	0.777777778	0	-0.022648311	0.714422727	86	18	23	8	13	21	N	0	FALSE	FALSE	FALSE	FALSE	FALSE	FALSE	FALSE	FALSE	FALSE	FALSE	FALSE	TRUE	not applicable	57	male	ã¤ã¤ãã³	wired	69
b10	60	46.66666667	0	100	100	0	0.666666667	0	0.04767683	0.679260157	173	45	54	13	24	35	N	0	FALSE	FALSE	FALSE	TRUE	FALSE	FALSE	FALSE	FALSE	FALSE	FALSE	FALSE	FALSE	not applicable	30	female	ã¤ã¤ãã³	wireless	177
b10	53.33333333	40	83.33333333	33.33333333	33.33333333	66.66666667	0.444444444	5	0.046116073	0.702688846	125	27	36	7	21	31	N	0	FALSE	FALSE	FALSE	FALSE	FALSE	FALSE	FALSE	FALSE	FALSE	FALSE	FALSE	TRUE	not applicable	35	male	ã¤ã¢ãã³	wired	119
b10	53.84615385	64.28571429	20	33.33333333	66.66666667	0	0.555555556	1	-0.038286264	0.658650701	157	40	40	17	27	31	N	4	FALSE	FALSE	FALSE	FALSE	FALSE	FALSE	FALSE	FALSE	FALSE	FALSE	FALSE	TRUE	not applicable	23	female	ã¤ã¤ãã³	wired	178
b10	46.66666667	66.66666667	0	100	0	0	1	0	-0.072539912	0.666828616	119	21	32	11	28	26	N	0	FALSE	FALSE	FALSE	FALSE	FALSE	FALSE	FALSE	FALSE	FALSE	FALSE	FALSE	TRUE	not applicable	54	female	ã¤ã¤ãã³	wired	62
b10	53.33333333	33.33333333	0	33.33333333	33.33333333	0	0.666666667	0	0.067876653	0.713569136	110	26	27	8	9	36	Y	0	FALSE	FALSE	FALSE	FALSE	FALSE	FALSE	FALSE	FALSE	FALSE	FALSE	FALSE	TRUE	others	28	female	ã¤ã¤ãã³	wired	56
b10	33.33333333	73.33333333	16.66666667	33.33333333	100	0	0.444444444	1	-0.142370373	0.676322276	146	20	37	23	30	34	N	0	FALSE	FALSE	FALSE	FALSE	FALSE	FALSE	FALSE	FALSE	FALSE	FALSE	FALSE	TRUE	not applicable	29	male	ã¤ã¤ãã³	wired	179
b10	60	66.66666667	0	66.66666667	66.66666667	0	0.666666667	0	-0.024863082	0.642990201	150	38	38	23	24	27	N	0	FALSE	FALSE	FALSE	FALSE	FALSE	FALSE	FALSE	FALSE	FALSE	FALSE	FALSE	TRUE	not applicable	49	male	ã¤ã¤ãã³	wired	180
b10	80	80	0	66.66666667	33.33333333	33.33333333	0.666666667	0	0	0.579259709	224	57	60	32	37	42	Y	0	FALSE	TRUE	FALSE	FALSE	FALSE	FALSE	FALSE	FALSE	FALSE	FALSE	FALSE	FALSE	choir	39	female	ã¤ã¤ãã³	wired	181
b10	53.33333333	73.33333333	0	66.66666667	33.33333333	0	0.777777778	0	-0.07449372	0.642383949	161	40	39	21	26	35	Y	0	FALSE	FALSE	FALSE	FALSE	FALSE	FALSE	FALSE	FALSE	FALSE	FALSE	FALSE	TRUE	brass band	30	female	ã¤ã¤ãã³	wireless	182
b10	93.33333333	86.66666667	0	66.66666667	66.66666667	0	0.666666667	0	0.026458652	0.53980579	105	24	30	11	18	22	N	0	FALSE	FALSE	FALSE	FALSE	FALSE	FALSE	FALSE	FALSE	FALSE	FALSE	FALSE	TRUE	not applicable	22	male	ããããã©ã³	wireless	67
b10	46.66666667	53.33333333	0	0	100	0	0.333333333	0	-0.023467762	0.69136469	80	19	18	9	14	19	N	0	FALSE	FALSE	FALSE	FALSE	FALSE	FALSE	FALSE	FALSE	FALSE	TRUE	FALSE	FALSE	not applicable	45	male	ã¤ã¤ãã³	wired	68
b10	60	26.66666667	0	100	66.66666667	0	0.777777778	0	0.112900684	0.711872083	143	29	40	20	29	25	Y	0	FALSE	FALSE	FALSE	FALSE	FALSE	FALSE	FALSE	FALSE	FALSE	FALSE	FALSE	TRUE	choir	26	female	ã¤ã¤ãã³	wired	183
b10	60	57.14285714	0	66.66666667	100	0	0.555555556	0	0.010460687	0.660652085	125	30	37	10	27	24	N	1	FALSE	FALSE	FALSE	FALSE	FALSE	FALSE	FALSE	FALSE	FALSE	FALSE	FALSE	TRUE	not applicable	26	female	ã¤ã¤ãã³	wired	184
b10	73.33333333	66.66666667	0	100	50	0	0.777777778	0	0.02542157	0.617847875	129	32	38	11	23	24	N	0	FALSE	FALSE	FALSE	FALSE	FALSE	FALSE	FALSE	FALSE	FALSE	FALSE	FALSE	TRUE	not applicable	26	female	ã¤ã¤ãã³	wired	185
b10	53.33333333	46.66666667	0	66.66666667	66.66666667	0	0.666666667	0	0.023467762	0.69136469	191	20	63	30	44	34	Y	0	FALSE	FALSE	FALSE	FALSE	FALSE	FALSE	FALSE	FALSE	FALSE	FALSE	FALSE	TRUE	rockband	48	male	ã¤ã¤ãã³ãAKG K324P	wired	147
b10	57.14285714	50	0	33.33333333	66.66666667	0	0.555555556	0	0.025580032	0.678672445	159	30	43	27	30	28	N	2	FALSE	FALSE	FALSE	FALSE	FALSE	FALSE	FALSE	FALSE	FALSE	TRUE	TRUE	TRUE	not applicable	47	female	ã¤ã¤ãã³	wired	186
b10	60	80	0	100	100	0	0.666666667	0	-0.076162032	0.617340726	116	26	29	18	9	30	N	1	FALSE	FALSE	FALSE	FALSE	FALSE	FALSE	FALSE	FALSE	FALSE	FALSE	FALSE	TRUE	not applicable	37	female	ã¤ã¤ãã³	wired	187
b10	46.66666667	66.66666667	0	100	66.66666667	0	0.777777778	0	-0.072539912	0.666828616	116	36	29	8	17	25	N	0	FALSE	FALSE	FALSE	FALSE	FALSE	FALSE	FALSE	FALSE	FALSE	TRUE	FALSE	FALSE	not applicable	37	male	ã¤ã¤ãã³	wired	106
b10	33.33333333	73.33333333	0	66.66666667	66.66666667	0	0.666666667	0	-0.142370373	0.676322276	151	37	33	24	23	33	N	0	FALSE	FALSE	FALSE	FALSE	FALSE	FALSE	FALSE	FALSE	FALSE	FALSE	FALSE	TRUE	not applicable	30	female	ã¤ã¤ãã³EEE-C7BTEEwireless		17
b10	46.66666667	46.66666667	83.33333333	33.33333333	0	100	0.444444444	5	0	0.703098571	109	24	29	13	17	24	N	0	FALSE	FALSE	FALSE	FALSE	FALSE	FALSE	FALSE	FALSE	FALSE	FALSE	FALSE	TRUE	not applicable	35	male	ã¤ã¤ãã³	wireless	188
b10	46.66666667	71.42857143	0	66.66666667	33.33333333	0	0.777777778	0	-0.090647052	0.657775045	86	15	31	8	12	17	N	1	FALSE	FALSE	FALSE	FALSE	FALSE	FALSE	FALSE	FALSE	FALSE	FALSE	FALSE	TRUE	not applicable	34	male	ã¤ã¤ãã³	wired	189
b10	60	33.33333333	0	100	66.66666667	0	0.777777778	0	0.092085721	0.701464602	127	28	35	11	23	27	N	0	FALSE	FALSE	FALSE	FALSE	FALSE	FALSE	FALSE	FALSE	FALSE	FALSE	FALSE	TRUE	not applicable	40	male	ããããã©ã³EEudio-technica ATH-A900XEEwired		123
b10	53.33333333	40	0	66.66666667	66.66666667	0	0.555555556	0	0.046116073	0.702688846	145	34	33	20	22	34	Y	0	FALSE	FALSE	FALSE	FALSE	FALSE	FALSE	FALSE	FALSE	FALSE	FALSE	FALSE	TRUE	jazzband	28	female	ã¤ã¤ãã³	wired	190
b10	53.33333333	57.14285714	0	100	33.33333333	33.33333333	0.777777778	0	-0.01374838	0.672756619	177	33	46	33	30	34	N	1	FALSE	FALSE	FALSE	FALSE	FALSE	FALSE	FALSE	FALSE	FALSE	FALSE	FALSE	TRUE	not applicable	41	male	ãããã»ãE	wired	191
b10	46.66666667	40	0	66.66666667	100	0	0.555555556	0	0.022648311	0.714422727	232	48	61	46	40	37	Y	0	FALSE	FALSE	FALSE	TRUE	FALSE	FALSE	FALSE	FALSE	FALSE	FALSE	FALSE	FALSE	classical orchestra	52	female	ããããã©ã³(audio-technica ATH-F55)	wired	192
b10	46.66666667	53.33333333	0	33.33333333	66.66666667	0	0.555555556	0	-0.023467762	0.69136469	131	33	41	11	19	25	N	0	FALSE	FALSE	FALSE	FALSE	FALSE	FALSE	FALSE	FALSE	FALSE	FALSE	FALSE	TRUE	not applicable	32	male	ã¤ã¤ãã³	wired	193
b10	46.66666667	46.66666667	0	66.66666667	33.33333333	33.33333333	0.666666667	0	0	0.703098571	82	12	22	7	23	17	N	0	FALSE	FALSE	FALSE	FALSE	FALSE	FALSE	FALSE	FALSE	FALSE	FALSE	TRUE	FALSE	not applicable	39	male	ã¤ã¤ãã³	wired	194
b10	80	66.66666667	0	66.66666667	0	0	0.888888889	0	0.05129895	0.604909185	110	25	30	8	15	30	N	0	FALSE	FALSE	FALSE	FALSE	FALSE	FALSE	FALSE	FALSE	FALSE	FALSE	FALSE	TRUE	not applicable	42	male	ã¤ã¤ãã³	wired	195
b10	66.66666667	53.33333333	0	100	66.66666667	0	0.777777778	0	0.049072149	0.655094734	129	17	41	11	33	27	N	0	FALSE	FALSE	FALSE	FALSE	FALSE	FALSE	FALSE	FALSE	FALSE	FALSE	FALSE	TRUE	not applicable	48	male	ã¤ã¤ãã³	wired	196
b10	53.33333333	33.33333333	0	66.66666667	100	0	0.555555556	0	0.067876653	0.713569136	184	41	49	31	34	32	Y	1	FALSE	FALSE	FALSE	FALSE	FALSE	FALSE	FALSE	FALSE	FALSE	FALSE	FALSE	TRUE	rockband	32	male	ã¤ã¤ãã³(ã½ããE)	wired	197
b10	86.66666667	93.33333333	0	100	66.66666667	0	0.777777778	0	-0.026458652	0.53980579	81	19	25	7	9	18	N	0	FALSE	FALSE	FALSE	FALSE	FALSE	FALSE	FALSE	FALSE	FALSE	FALSE	FALSE	TRUE	not applicable	38	female	ã¤ã¤ãã³	wired	198
b10	71.42857143	35.71428571	0	100	100	0	0.666666667	0	0.127390081	0.676146559	109	16	40	7	16	27	N	2	FALSE	FALSE	FALSE	FALSE	FALSE	FALSE	FALSE	FALSE	FALSE	FALSE	FALSE	TRUE	not applicable	44	male	ã¤ã¤ãã³	wired	199
b10	73.33333333	66.66666667	0	66.66666667	66.66666667	0	0.666666667	0	0.02542157	0.617847875	110	24	28	8	18	31	N	0	FALSE	FALSE	FALSE	TRUE	FALSE	FALSE	FALSE	FALSE	FALSE	FALSE	FALSE	FALSE	not applicable	35	male	ã¤ã¤ãã³	wired	83
b10	71.42857143	57.14285714	0	100	66.66666667	0	0.777777778	0	0.05343091	0.639166974	117	19	30	26	22	18	N	2	FALSE	FALSE	FALSE	FALSE	FALSE	FALSE	FALSE	FALSE	FALSE	FALSE	FALSE	TRUE	not applicable	48	female	ã¤ã¤ãã³	wired	200
b10	53.33333333	80	0	100	66.66666667	0	0.777777778	0	-0.1003711	0.629445259	100	19	28	17	13	21	Y	0	FALSE	FALSE	FALSE	FALSE	FALSE	FALSE	FALSE	FALSE	FALSE	FALSE	FALSE	TRUE	brass band	39	female	ã¤ã¤ãã³	wired	85
b10	66.66666667	42.85714286	0	66.66666667	66.66666667	0	0.666666667	0	0.085586757	0.673352038	89	15	28	16	10	18	N	1	FALSE	FALSE	FALSE	TRUE	FALSE	FALSE	FALSE	FALSE	FALSE	TRUE	FALSE	FALSE	not applicable	38	female	ã¤ã¤ãã³	wired	15
b10	40	53.33333333	0	33.33333333	66.66666667	0	0.555555556	0	-0.046116073	0.702688846	97	17	33	12	23	16	N	0	FALSE	FALSE	FALSE	FALSE	FALSE	FALSE	FALSE	FALSE	FALSE	FALSE	FALSE	TRUE	not applicable	42	male	ã¤ã¤ãã³	wired	124
b10	53.33333333	60	0	100	33.33333333	0	0.888888889	0	-0.024209067	0.667526275	113	22	35	25	10	19	N	0	FALSE	FALSE	FALSE	FALSE	FALSE	FALSE	FALSE	FALSE	FALSE	FALSE	FALSE	TRUE	not applicable	41	male	ããããã©ã³	wired	201
b10	46.66666667	60	0	100	66.66666667	0	0.666666667	0	-0.04767683	0.679260157	158	26	47	22	33	30	N	0	FALSE	FALSE	FALSE	FALSE	FALSE	FALSE	FALSE	FALSE	FALSE	FALSE	FALSE	TRUE	not applicable	40	male	ã¤ã¤ãã³	wired	202
b10	80	40	0	66.66666667	66.66666667	0	0.666666667	0	0.146487173	0.652503296	99	15	35	11	16	21	N	0	FALSE	FALSE	FALSE	FALSE	FALSE	FALSE	FALSE	FALSE	FALSE	FALSE	FALSE	TRUE	not applicable	33	female	ããããEã³EEioneerEEwired		87
b10	60	40	40	66.66666667	100	0	0.555555556	2	0.070325141	0.690584312	173	37	36	31	33	33	Y	1	TRUE	FALSE	FALSE	FALSE	FALSE	FALSE	FALSE	FALSE	FALSE	FALSE	FALSE	FALSE	brass band	27	female	ã¤ã¤ãã³	wireless	203
b10	53.33333333	40	0	66.66666667	66.66666667	0	0.666666667	0	0.046116073	0.702688846	188	40	48	36	35	30	Y	0	FALSE	FALSE	FALSE	FALSE	FALSE	FALSE	FALSE	FALSE	FALSE	FALSE	FALSE	TRUE	brass band	34	female	ã¤ã¤ãã³	wired	204
b10	80	53.33333333	0	100	66.66666667	0	0.777777778	0	0.1003711	0.629445259	99	29	24	7	11	27	N	0	FALSE	FALSE	FALSE	FALSE	FALSE	FALSE	FALSE	FALSE	FALSE	FALSE	FALSE	TRUE	not applicable	31	male	ããããã©ã³	wired	205
b10	40	26.66666667	0	66.66666667	66.66666667	33.33333333	0.555555556	0	0.042575543	0.747034654	163	30	43	33	25	32	N	0	FALSE	FALSE	FALSE	FALSE	FALSE	FALSE	FALSE	FALSE	FALSE	FALSE	TRUE	FALSE	not applicable	53	female	ã¤ã¤ãã³ (Apple Airpods)	wired	206
b10	53.33333333	33.33333333	100	0	66.66666667	100	0.111111111	6	0.067876653	0.713569136	152	38	32	23	18	38	N	0	TRUE	FALSE	FALSE	FALSE	FALSE	FALSE	FALSE	FALSE	FALSE	FALSE	FALSE	FALSE	not applicable	33	female	ã¤ã¤ãã³	wired	94
b10	46.66666667	53.33333333	0	33.33333333	33.33333333	0	0.666666667	0	-0.023467762	0.69136469	107	17	35	11	19	23	N	0	FALSE	FALSE	FALSE	FALSE	FALSE	FALSE	FALSE	FALSE	FALSE	FALSE	FALSE	TRUE	not applicable	38	female	ã¤ã¤ãã³	wired	207
b10	73.33333333	28.57142857	16.66666667	100	100	0	0.666666667	1	0.157337648	0.683805914	163	32	41	22	31	36	N	1	FALSE	FALSE	FALSE	FALSE	FALSE	FALSE	FALSE	FALSE	FALSE	TRUE	FALSE	FALSE	not applicable	48	male	ã¤ã¤ãã³EEarFun Air Pro 2 / TW300EEwireless		57
b10	46.66666667	66.66666667	0	100	100	33.33333333	0.555555556	0	-0.072539912	0.666828616	162	31	48	26	30	27	Y	0	FALSE	FALSE	FALSE	FALSE	FALSE	FALSE	FALSE	FALSE	FALSE	FALSE	FALSE	TRUE	rockband	56	male	ã¤ã¤ãã³	wired	89
b10	46.66666667	53.33333333	0	33.33333333	33.33333333	0	0.666666667	0	-0.023467762	0.69136469	164	38	49	10	37	30	N	0	FALSE	FALSE	FALSE	FALSE	FALSE	FALSE	FALSE	FALSE	FALSE	FALSE	FALSE	TRUE	not applicable	30	male	ã¤ã¤ãã³	wireless	96
b10	66.66666667	66.66666667	0	100	100	0	0.666666667	0	0	0.63055866	189	33	47	41	39	30	N	0	FALSE	FALSE	FALSE	FALSE	FALSE	FALSE	FALSE	FALSE	FALSE	FALSE	FALSE	TRUE	not applicable	36	female	ã¤ã¤ãã³	wired	90
b10	60	33.33333333	0	100	100	50	0.444444444	0	0.092085721	0.701464602	118	26	35	11	25	23	N	0	FALSE	FALSE	FALSE	FALSE	FALSE	FALSE	FALSE	FALSE	FALSE	FALSE	FALSE	TRUE	not applicable	35	male	ã¤ã¤ãã³	wired	208
b10	60	60	0	100	66.66666667	0	0.666666667	0	0	0.655421742	119	20	43	11	19	26	N	0	FALSE	FALSE	FALSE	TRUE	FALSE	FALSE	FALSE	FALSE	FALSE	FALSE	FALSE	FALSE	not applicable	46	female	ã¤ã¤ãã³	wired	209
b10	66.66666667	53.33333333	16.66666667	66.66666667	100	0	0.555555556	1	0.049072149	0.655094734	159	41	41	11	32	31	N	0	FALSE	FALSE	FALSE	FALSE	FALSE	FALSE	FALSE	FALSE	FALSE	FALSE	FALSE	TRUE	not applicable	34	male	AirPods	wireless	97
b10	40	73.33333333	0	66.66666667	100	0	0.555555556	0	-0.120609793	0.665441986	86	11	36	8	17	14	N	0	FALSE	FALSE	FALSE	FALSE	FALSE	FALSE	FALSE	FALSE	FALSE	FALSE	FALSE	TRUE	not applicable	39	male	ã¤ã¤ãã³	wired	210
b10	66.66666667	35.71428571	0	100	66.66666667	0	0.777777778	0	0.10928294	0.68520013	169	31	41	34	32	30	Y	1	TRUE	FALSE	FALSE	FALSE	FALSE	FALSE	TRUE	FALSE	TRUE	FALSE	FALSE	FALSE	brass band	41	female	ã¤ã¤ãã³	wireless	211
b10	46.66666667	40	0	66.66666667	50	0	0.666666667	0	0.022648311	0.714422727	98	22	28	8	9	31	N	0	FALSE	FALSE	FALSE	FALSE	FALSE	FALSE	FALSE	FALSE	FALSE	FALSE	FALSE	TRUE	not applicable	38	male	ã¤ã¤ãã³ æ°´æé¨ quarks	wired	212
b10	40	66.66666667	0	66.66666667	66.66666667	0	0.666666667	0	-0.095188222	0.678152771	83	9	40	7	10	15	N	0	FALSE	FALSE	FALSE	FALSE	FALSE	FALSE	FALSE	FALSE	FALSE	FALSE	FALSE	TRUE	not applicable	52	male	sony	wired	101
b10	53.33333333	40	0	100	100	0	0.666666667	0	0.046116073	0.702688846	108	28	33	8	15	21	N	0	FALSE	FALSE	FALSE	FALSE	FALSE	FALSE	FALSE	FALSE	FALSE	FALSE	FALSE	TRUE	not applicable	58	female	ã¤ã¤ãã³	wired	213
b10	42.85714286	40	16.66666667	33.33333333	33.33333333	33.33333333	0.555555556	1	0.009601465	0.72094615	74	13	28	7	11	12	N	1	FALSE	FALSE	FALSE	FALSE	FALSE	FALSE	FALSE	FALSE	FALSE	FALSE	FALSE	TRUE	not applicable	30	male	ããããEã³	wired	31
b10	40	20	0	33.33333333	66.66666667	0	0.555555556	0	0.062397719	0.756945742	140	26	32	25	19	35	N	0	FALSE	FALSE	FALSE	FALSE	FALSE	FALSE	FALSE	FALSE	FALSE	FALSE	FALSE	TRUE	not applicable	36	female	ã¤ã¤ãã³	wired	73
b10	26.66666667	33.33333333	0	100	100	66.66666667	0.444444444	0	-0.020814963	0.757914944	107	28	29	7	12	27	N	0	FALSE	FALSE	FALSE	FALSE	FALSE	FALSE	FALSE	FALSE	FALSE	FALSE	FALSE	TRUE	not applicable	47	male	ã¤ã¤ãã³	wireless	23
b10	46.66666667	40	0	0	66.66666667	0	0.444444444	0	0.022648311	0.714422727	144	20	50	19	29	26	Y	0	FALSE	FALSE	FALSE	FALSE	FALSE	FALSE	FALSE	FALSE	FALSE	FALSE	FALSE	TRUE	others	47	male	ããããã©ã³ OMEN	wired	104
b10	86.66666667	93.33333333	0	0	33.33333333	0	0.555555556	0	-0.026458652	0.53980579	110	14	36	14	17	29	N	0	FALSE	FALSE	FALSE	FALSE	FALSE	FALSE	FALSE	FALSE	FALSE	FALSE	FALSE	TRUE	not applicable	51	male	ã¤ã¤ãã³EEarPodsEEwired		214
b10	66.66666667	40	0	66.66666667	100	0	0.555555556	0	0.095188222	0.678152771	79	16	24	7	12	18	N	0	FALSE	FALSE	FALSE	FALSE	FALSE	FALSE	FALSE	FALSE	FALSE	FALSE	FALSE	TRUE	not applicable	45	male	ããããã©ã³	wired	28
b10	64.28571429	66.66666667	0	33.33333333	66.66666667	0	0.555555556	0	-0.008948909	0.635033114	141	22	46	18	23	31	N	1	FALSE	FALSE	FALSE	FALSE	FALSE	FALSE	FALSE	FALSE	FALSE	FALSE	FALSE	TRUE	not applicable	41	male	ãªã¼ãE£ãªãE¯ãã« ã¯ã¤ã¤ã¬ã¹ããããEã³ ATH-M20xBT	wireless	134
b10	53.33333333	60	0	100	100	0	0.666666667	0	-0.024209067	0.667526275	61	18	14	7	8	15	N	0	FALSE	FALSE	FALSE	FALSE	FALSE	FALSE	FALSE	FALSE	FALSE	FALSE	FALSE	TRUE	not applicable	32	male	ã¤ã¤ãã³	wired	116
b10	60	40	0	33.33333333	33.33333333	0	0.666666667	0	0.070325141	0.690584312	146	38	42	11	22	32	N	0	FALSE	FALSE	FALSE	FALSE	FALSE	FALSE	FALSE	FALSE	FALSE	TRUE	FALSE	FALSE	not applicable	53	male	ã¤ã¤ãã³	wired	121
b10	66.66666667	46.66666667	0	33.33333333	66.66666667	0	0.555555556	0	0.072539912	0.666828616	146	32	39	18	31	25	N	0	FALSE	FALSE	FALSE	FALSE	FALSE	FALSE	FALSE	FALSE	FALSE	FALSE	FALSE	TRUE	not applicable	36	female	ã¤ã¤ãã³	wired	118
b10	53.33333333	60	50	100	100	0	0.555555556	3	-0.024209067	0.667526275	108	24	33	7	21	20	N	0	FALSE	FALSE	FALSE	FALSE	FALSE	FALSE	FALSE	FALSE	FALSE	FALSE	FALSE	TRUE	not applicable	35	male	ã¤ã¤ãã³	wireless	125
b10	60	26.66666667	0	66.66666667	66.66666667	0	0.666666667	0	0.112900684	0.711872083	154	25	53	12	33	30	N	1	FALSE	FALSE	FALSE	FALSE	FALSE	FALSE	FALSE	FALSE	FALSE	FALSE	FALSE	TRUE	not applicable	30	male	ã¤ã¤ãã³	wired	71
b10	64.28571429	66.66666667	16.66666667	100	33.33333333	33.33333333	0.777777778	1	-0.008948909	0.635033114	74	14	18	7	14	20	N	1	FALSE	FALSE	FALSE	FALSE	FALSE	FALSE	FALSE	FALSE	FALSE	FALSE	FALSE	TRUE	not applicable	29	female	ããããEã³	wireless	27
b10	53.33333333	46.66666667	0	66.66666667	100	0	0.555555556	0	0.023467762	0.69136469	114	36	26	10	16	25	N	0	FALSE	FALSE	FALSE	FALSE	FALSE	FALSE	FALSE	FALSE	FALSE	FALSE	FALSE	TRUE	not applicable	39	male	ã¤ã¤ãã³	wired	34
b10	80	61.53846154	0	66.66666667	33.33333333	66.66666667	0.555555556	0	0.070479094	0.614499256	141	40	41	7	19	34	N	2	FALSE	FALSE	FALSE	FALSE	FALSE	FALSE	FALSE	FALSE	FALSE	FALSE	FALSE	TRUE	not applicable	46	male	ã¤ã¤ãã³ãSONY MDR-XB55	wired	81
b10	73.33333333	33.33333333	0	100	66.66666667	0	0.777777778	0	0.142370373	0.676322276	78	18	24	7	8	19	N	0	FALSE	FALSE	FALSE	FALSE	FALSE	FALSE	FALSE	FALSE	FALSE	FALSE	FALSE	TRUE	not applicable	50	male	ã¤ã¤ãã³	wired	145
b10	33.33333333	46.66666667	66.66666667	66.66666667	33.33333333	66.66666667	0.555555556	4	-0.044408891	0.725303017	97	28	25	7	13	23	N	0	FALSE	FALSE	FALSE	FALSE	FALSE	FALSE	FALSE	FALSE	FALSE	FALSE	FALSE	TRUE	not applicable	37	male	ããããã©ã³	wired	16
b10	40	20	16.66666667	66.66666667	33.33333333	0	0.777777778	1	0.062397719	0.756945742	106	27	29	7	16	26	N	0	FALSE	FALSE	FALSE	FALSE	FALSE	FALSE	FALSE	FALSE	FALSE	FALSE	FALSE	TRUE	not applicable	37	male	ããããã©ã³	wired	36
b10	46.66666667	53.33333333	0	66.66666667	33.33333333	0	0.777777778	0	-0.023467762	0.69136469	144	31	39	22	25	26	Y	0	FALSE	FALSE	FALSE	FALSE	FALSE	FALSE	FALSE	FALSE	FALSE	FALSE	FALSE	TRUE	rockband	36	female	ããããã©ã³	wired	146
b10	53.33333333	53.33333333	0	100	100	0	0.666666667	0	0	0.679630809	161	31	38	28	29	32	Y	0	FALSE	FALSE	FALSE	FALSE	FALSE	FALSE	FALSE	FALSE	FALSE	TRUE	FALSE	FALSE	choir	48	male	ã¤ã¤ãã³	wired	42
b10	66.66666667	60	0	66.66666667	100	0	0.555555556	0	0.024863082	0.642990201	49	12	11	7	7	12	N	0	FALSE	FALSE	FALSE	FALSE	FALSE	FALSE	FALSE	FALSE	FALSE	FALSE	FALSE	TRUE	not applicable	36	female	ã¤ã¤ãã³	wired	77
b10	46.66666667	53.33333333	0	66.66666667	66.66666667	0	0.666666667	0	-0.023467762	0.69136469	120	26	32	14	12	35	N	0	FALSE	FALSE	FALSE	FALSE	FALSE	FALSE	FALSE	FALSE	FALSE	FALSE	FALSE	TRUE	not applicable	43	male	ã¤ã¤ãã³EEONY MDR-EX255APEEwired		149
b05	60	60	0	66.66666667	66.66666667	0	0.666666667	0	0	0.655421742	99	17	29	10	17	27	N	0	FALSE	FALSE	FALSE	TRUE	FALSE	FALSE	FALSE	FALSE	FALSE	FALSE	FALSE	FALSE	not applicable	35	male	ã¤ã¤ãã³	wired	83
b05	50	46.66666667	0	66.66666667	33.33333333	0	0.777777778	0	0.01163611	0.697280516	192	21	63	30	45	33	Y	1	FALSE	FALSE	FALSE	FALSE	FALSE	FALSE	FALSE	FALSE	FALSE	FALSE	FALSE	TRUE	rockband	48	male	ã¤ã¤ãã³ãAKG K324P	wired	147
b05	60	60	0	66.66666667	66.66666667	0	0.666666667	0	0	0.655421742	147	35	42	13	29	28	N	0	FALSE	FALSE	FALSE	FALSE	FALSE	FALSE	FALSE	FALSE	FALSE	TRUE	FALSE	FALSE	not applicable	39	male	ã¤ã¤ãã³	wired	215
b05	50	64.28571429	25	50	100	0	0.444444444	1	-0.051954892	0.665485015	151	30	34	28	28	31	Y	4	FALSE	FALSE	FALSE	TRUE	FALSE	FALSE	FALSE	FALSE	FALSE	TRUE	FALSE	FALSE	brass band	44	female	ã¤ã¤ãã³	wired	216
b05	46.66666667	60	0	33.33333333	33.33333333	0	0.666666667	0	-0.04767683	0.679260157	170	33	50	24	34	29	Y	0	FALSE	FALSE	FALSE	FALSE	FALSE	FALSE	FALSE	FALSE	FALSE	FALSE	FALSE	TRUE	rockband	56	male	ã¤ã¤ãã³	wired	89
b05	42.85714286	71.42857143	0	100	66.66666667	0	0.777777778	0	-0.103693898	0.664298468	124	21	47	11	19	26	N	2	FALSE	FALSE	FALSE	FALSE	FALSE	FALSE	FALSE	FALSE	FALSE	TRUE	FALSE	FALSE	not applicable	36	male	ããããã©ã³	wired	48
b05	64.28571429	66.66666667	0	66.66666667	33.33333333	33.33333333	0.666666667	0	-0.008948909	0.635033114	96	20	24	17	13	20	Y	1	FALSE	FALSE	FALSE	FALSE	FALSE	FALSE	FALSE	FALSE	FALSE	FALSE	FALSE	TRUE	brass band	39	female	ã¤ã¤ãã³	wired	85
b05	13.33333333	46.66666667	0	66.66666667	66.66666667	0	0.666666667	0	-0.103839091	0.755018117	127	21	33	23	24	24	N	0	FALSE	FALSE	FALSE	FALSE	FALSE	FALSE	FALSE	FALSE	FALSE	FALSE	FALSE	TRUE	not applicable	45	female	ããããã©ã³	wired	43
b05	42.85714286	66.66666667	0	66.66666667	100	0	0.555555556	0	-0.085586757	0.673352038	116	25	38	7	19	27	N	1	FALSE	FALSE	FALSE	FALSE	FALSE	FALSE	FALSE	FALSE	FALSE	TRUE	FALSE	FALSE	not applicable	39	female	ã¤ã¤ãã³	wired	79
b05	53.33333333	42.85714286	0	100	50	0	0.777777778	0	0.036514608	0.697888113	163	30	46	27	32	28	N	1	FALSE	FALSE	FALSE	FALSE	FALSE	FALSE	FALSE	FALSE	FALSE	TRUE	TRUE	TRUE	not applicable	47	female	ã¤ã¤ãã³	wired	186
b05	66.66666667	80	0	66.66666667	66.66666667	0	0.666666667	0	-0.05129895	0.604909185	122	31	32	9	20	30	N	0	FALSE	FALSE	FALSE	FALSE	FALSE	FALSE	FALSE	FALSE	FALSE	FALSE	FALSE	TRUE	not applicable	53	female	ã½ããEã¤ã¤ãã³	wireless	217
b05	80	66.66666667	0	100	100	0	0.666666667	0	0.05129895	0.604909185	137	34	38	10	20	35	N	0	FALSE	FALSE	FALSE	FALSE	FALSE	FALSE	FALSE	FALSE	FALSE	FALSE	FALSE	TRUE	not applicable	35	male	ã¤ã¤ãã³EEVC HA-A7TEEwireless		218
b05	33.33333333	33.33333333	0	33.33333333	0	0	0.777777778	0	0	0.747507462	67	12	24	7	10	11	N	0	FALSE	FALSE	FALSE	FALSE	FALSE	FALSE	FALSE	FALSE	FALSE	FALSE	FALSE	TRUE	not applicable	30	male	ããããEã³	wired	31
b05	60	46.66666667	0	66.66666667	66.66666667	0	0.666666667	0	0.04767683	0.679260157	156	32	41	23	30	29	Y	0	FALSE	FALSE	FALSE	FALSE	FALSE	FALSE	FALSE	FALSE	FALSE	TRUE	FALSE	FALSE	rockband	37	male	ã¤ã¤ãã³	wired	219
b05	53.33333333	86.66666667	0	66.66666667	100	0	0.555555556	0	-0.126595692	0.616332963	110	25	26	9	15	33	N	0	FALSE	FALSE	FALSE	FALSE	FALSE	FALSE	FALSE	FALSE	FALSE	FALSE	FALSE	TRUE	not applicable	46	female	ã¤ã¤ãã³	wireless	220
b05	33.33333333	60	0	66.66666667	66.66666667	0	0.666666667	0	-0.092085721	0.701464602	138	34	43	7	19	34	N	0	FALSE	FALSE	FALSE	FALSE	FALSE	FALSE	FALSE	FALSE	FALSE	FALSE	TRUE	FALSE	not applicable	53	female	ã¤ã¤ãã³	wireless	144
b05	33.33333333	53.33333333	0	66.66666667	66.66666667	0	0.666666667	0	-0.067876653	0.713569136	119	20	36	16	21	24	N	0	FALSE	FALSE	FALSE	FALSE	FALSE	FALSE	FALSE	FALSE	FALSE	FALSE	TRUE	FALSE	not applicable	33	male	ã¤ã¤ãã³	wired	221
b05	53.33333333	33.33333333	0	66.66666667	33.33333333	0	0.777777778	0	0.067876653	0.713569136	161	29	41	25	35	30	Y	0	FALSE	FALSE	FALSE	TRUE	FALSE	FALSE	FALSE	FALSE	FALSE	FALSE	FALSE	FALSE	others	51	female	ã¤ã¤ãã³	wired	222
b05	60	21.42857143	0	33.33333333	33.33333333	0	0.666666667	0	0.128560812	0.719702148	144	32	42	10	28	31	N	1	FALSE	FALSE	FALSE	FALSE	FALSE	FALSE	FALSE	FALSE	FALSE	FALSE	FALSE	TRUE	not applicable	55	male	ã¤ã¤ãã³	wired	93
b05	69.23076923	53.33333333	0	66.66666667	0	66.66666667	0.444444444	0	0.058789046	0.650236286	73	13	18	7	15	20	N	2	FALSE	FALSE	FALSE	FALSE	FALSE	FALSE	FALSE	FALSE	FALSE	FALSE	FALSE	TRUE	not applicable	29	female	ããããEã³	wireless	27
b05	21.42857143	6.666666667	100	33.33333333	0	100	0.444444444	6	0.040693501	0.804329305	138	31	39	15	23	28	N	1	FALSE	FALSE	FALSE	FALSE	FALSE	FALSE	FALSE	FALSE	FALSE	TRUE	FALSE	FALSE	not applicable	48	female	ã¤ã¤ãã³	wireless	131
b05	33.33333333	60	0	33.33333333	100	0	0.444444444	0	-0.092085721	0.701464602	69	17	14	7	7	23	N	0	FALSE	FALSE	FALSE	FALSE	FALSE	FALSE	FALSE	FALSE	FALSE	TRUE	FALSE	FALSE	not applicable	36	male	ã¤ã¤ãã³ TOZO-T6	wireless	223
b05	40	60	0	66.66666667	33.33333333	0	0.777777778	0	-0.070325141	0.690584312	95	20	23	11	10	28	N	0	FALSE	FALSE	FALSE	FALSE	FALSE	FALSE	FALSE	FALSE	FALSE	FALSE	FALSE	TRUE	not applicable	41	female	ããããEã³	wired	112
b05	33.33333333	53.33333333	16.66666667	33.33333333	66.66666667	0	0.555555556	1	-0.067876653	0.713569136	151	32	48	18	30	24	N	0	FALSE	FALSE	FALSE	FALSE	FALSE	FALSE	FALSE	FALSE	FALSE	TRUE	FALSE	FALSE	not applicable	55	female	ã¤ã¤ãã³	wired	135
b05	53.33333333	60	0	100	0	0	1	0	-0.024209067	0.667526275	128	26	31	18	23	30	N	0	FALSE	FALSE	FALSE	FALSE	FALSE	FALSE	FALSE	FALSE	FALSE	FALSE	FALSE	TRUE	not applicable	42	female	ã¤ã¤ãã³	wired	141
b05	53.33333333	57.14285714	0	33.33333333	66.66666667	0	0.555555556	0	-0.01374838	0.672756619	148	31	46	18	24	29	N	1	FALSE	FALSE	FALSE	FALSE	FALSE	FALSE	FALSE	FALSE	FALSE	TRUE	FALSE	FALSE	not applicable	44	male	ã¤ã¤ãã³	wired	122
b05	64.28571429	66.66666667	0	66.66666667	66.66666667	0	0.666666667	0	-0.008948909	0.635033114	173	34	37	34	26	37	N	1	FALSE	FALSE	FALSE	FALSE	FALSE	FALSE	FALSE	FALSE	FALSE	FALSE	FALSE	TRUE	not applicable	40	female	ã¤ã¤ãã³	wired	129
b05	53.33333333	40	0	0	66.66666667	0	0.444444444	0	0.046116073	0.702688846	157	29	49	19	24	35	Y	0	FALSE	FALSE	FALSE	FALSE	FALSE	TRUE	FALSE	FALSE	FALSE	TRUE	TRUE	FALSE	brass band	49	female	ããããã©ã³ãAugust EP650	wired	14
b05	40	40	0	0	33.33333333	0	0.555555556	0	0	0.725746882	205	46	49	38	36	36	Y	0	FALSE	FALSE	FALSE	FALSE	FALSE	FALSE	FALSE	FALSE	FALSE	FALSE	FALSE	TRUE	choir	40	female	ã¤ã¤ãã³	wired	37
b05	40	33.33333333	0	100	33.33333333	0	0.888888889	0	0.02176058	0.736627172	142	36	41	7	26	32	N	0	FALSE	FALSE	FALSE	FALSE	FALSE	FALSE	FALSE	FALSE	FALSE	FALSE	FALSE	TRUE	not applicable	46	male	ã¤ã¤ãã³ãSONY-XB55	wired	81
b05	60	53.33333333	0	66.66666667	100	0	0.555555556	0	0.024209067	0.667526275	144	36	38	16	21	31	N	0	FALSE	FALSE	FALSE	FALSE	FALSE	FALSE	FALSE	FALSE	FALSE	FALSE	FALSE	TRUE	not applicable	61	male	ããããã©ã³ pasasonicRP-HX350	wired	224
b05	60	60	0	66.66666667	0	0	0.777777778	0	0	0.655421742	104	24	36	12	10	18	N	0	FALSE	FALSE	FALSE	FALSE	FALSE	FALSE	FALSE	FALSE	FALSE	FALSE	FALSE	TRUE	not applicable	40	male	ã¤ã¤ãã³(ã¼ã³ãã¤ã¶ã¼ ie100pro)	wired	225
b05	23.07692308	60	50	33.33333333	33.33333333	0	0.666666667	3	-0.123700095	0.717271789	105	31	25	7	15	26	N	2	FALSE	FALSE	FALSE	FALSE	FALSE	FALSE	FALSE	FALSE	FALSE	FALSE	FALSE	TRUE	not applicable	37	male	ããããã©ã³	wired	33
b05	23.07692308	46.66666667	0	100	66.66666667	0	0.777777778	0	-0.076023265	0.741110204	104	31	25	7	15	25	N	2	FALSE	FALSE	FALSE	FALSE	FALSE	FALSE	FALSE	FALSE	FALSE	FALSE	FALSE	TRUE	not applicable	37	male	ããããã©ã³	wired	6
b05	46.66666667	53.33333333	0	66.66666667	66.66666667	0	0.666666667	0	-0.023467762	0.69136469	56	12	15	7	8	13	N	0	FALSE	FALSE	FALSE	FALSE	FALSE	FALSE	FALSE	FALSE	FALSE	TRUE	FALSE	FALSE	not applicable	43	male	ã¤ã¤ãã³	wired	7
b05	46.66666667	40	0	100	100	0	0.666666667	0	0.022648311	0.714422727	81	19	26	7	10	17	N	0	FALSE	FALSE	FALSE	FALSE	FALSE	FALSE	FALSE	FALSE	FALSE	FALSE	FALSE	TRUE	not applicable	50	male	ã¤ã¤ãã³	wired	145
b05	60	60	0	0	66.66666667	0	0.444444444	0	0	0.655421742	144	31	39	22	25	26	Y	0	FALSE	FALSE	FALSE	FALSE	FALSE	FALSE	FALSE	FALSE	FALSE	FALSE	FALSE	TRUE	rockband	36	female	ããããã©ã³	wired	146
b05	46.66666667	40	0	100	100	0	0.666666667	0	0.022648311	0.714422727	165	31	43	22	34	35	N	0	FALSE	FALSE	FALSE	FALSE	FALSE	FALSE	FALSE	FALSE	FALSE	TRUE	FALSE	FALSE	not applicable	48	male	ã¤ã¤ãã³EEarFun Air Pro 2 / TW300EEwireless		57
b05	60	60	0	33.33333333	66.66666667	0	0.555555556	0	0	0.655421742	155	28	43	32	26	26	Y	0	FALSE	FALSE	FALSE	FALSE	FALSE	FALSE	FALSE	FALSE	FALSE	TRUE	FALSE	FALSE	choir	45	female	ããããã©ã³	wired	133
b05	40	46.66666667	0	100	33.33333333	0	0.888888889	0	-0.022648311	0.714422727	152	35	46	24	11	30	Y	0	FALSE	FALSE	FALSE	FALSE	FALSE	FALSE	TRUE	FALSE	FALSE	FALSE	FALSE	FALSE	rockband	49	male	ã¤ã¤ãã³	wired	45
b05	40	66.66666667	0	100	66.66666667	0	0.777777778	0	-0.095188222	0.678152771	127	19	44	12	26	26	N	0	FALSE	FALSE	FALSE	FALSE	FALSE	FALSE	FALSE	FALSE	FALSE	FALSE	FALSE	TRUE	not applicable	57	female	ã¤ã¤ãã³	wired	226
b05	40	53.33333333	0	100	100	0	0.666666667	0	-0.046116073	0.702688846	208	46	60	27	38	37	N	0	FALSE	FALSE	FALSE	FALSE	FALSE	FALSE	FALSE	FALSE	FALSE	TRUE	FALSE	FALSE	electronic music	53	male	Anker Soundcore Life Q10	wireless	227
b05	60	53.33333333	0	66.66666667	66.66666667	0	0.555555556	0	0.024209067	0.667526275	163	38	49	12	34	32	N	0	FALSE	FALSE	FALSE	FALSE	FALSE	FALSE	FALSE	FALSE	FALSE	FALSE	FALSE	TRUE	not applicable	34	male	AirPods	wireless	97
b05	40	40	0	100	66.66666667	33.33333333	0.666666667	0	0	0.725746882	117	21	25	16	23	29	N	0	FALSE	FALSE	FALSE	FALSE	FALSE	FALSE	FALSE	FALSE	FALSE	FALSE	FALSE	TRUE	not applicable	34	female	ã¤ã¤ãã³Eåçªã¯ãããã¾ããEEwired		228
b05	50	78.57142857	16.66666667	0	100	100	0	1	-0.10662459	0.638150166	133	27	36	18	18	33	Y	2	FALSE	FALSE	FALSE	FALSE	FALSE	FALSE	FALSE	FALSE	FALSE	TRUE	TRUE	FALSE	brass band	32	female	ããããã©ã³Eãªã¼ãE£ãªãE¯ãã« ATH-S200BT)	wireless	229
b05	66.66666667	66.66666667	0	66.66666667	100	0	0.555555556	0	0	0.63055866	79	9	33	7	9	17	N	0	FALSE	FALSE	FALSE	FALSE	FALSE	FALSE	FALSE	FALSE	FALSE	FALSE	FALSE	TRUE	not applicable	52	male	sony	wired	101
b05	53.33333333	60	16.66666667	66.66666667	0	33.33333333	0.777777778	1	-0.024209067	0.667526275	38	9	9	7	7	6	N	0	FALSE	FALSE	FALSE	FALSE	FALSE	FALSE	FALSE	FALSE	FALSE	FALSE	FALSE	TRUE	not applicable	35	female	ã¤ã¤ãã³ãæ©ç¨®ä¸æEãä¸­å½è£½ã®ããE	wireless	58
b05	40	40	16.66666667	50	100	0	0.444444444	1	0	0.725746882	135	33	34	10	23	32	N	0	FALSE	FALSE	FALSE	FALSE	FALSE	FALSE	FALSE	FALSE	FALSE	FALSE	FALSE	TRUE	not applicable	27	female	ã¤ã¤ãã³	wired	230
b05	73.33333333	46.66666667	0	66.66666667	66.66666667	0	0.666666667	0	0.097961482	0.65411783	200	44	51	30	40	34	Y	0	FALSE	FALSE	FALSE	FALSE	FALSE	FALSE	FALSE	FALSE	FALSE	FALSE	FALSE	TRUE	choir	56	female	ã¤ã¤ãã³	wired	231
b05	53.33333333	53.33333333	16.66666667	33.33333333	33.33333333	0	0.666666667	1	0	0.679630809	93	31	22	7	10	22	N	0	FALSE	FALSE	FALSE	FALSE	FALSE	FALSE	FALSE	FALSE	FALSE	FALSE	FALSE	TRUE	not applicable	33	male	ã¤ã¤ãã³	wired	19
b05	46.66666667	50	0	66.66666667	66.66666667	0	0.666666667	0	-0.01163611	0.697280516	69	16	18	9	9	15	N	1	FALSE	FALSE	FALSE	FALSE	FALSE	FALSE	FALSE	FALSE	FALSE	TRUE	FALSE	FALSE	not applicable	49	female	ããããã©ã³ pasonic RP-HX300	wired	21
b05	60	73.33333333	0	66.66666667	33.33333333	0	0.777777778	0	-0.050284652	0.630279416	96	26	23	8	18	21	N	0	FALSE	FALSE	FALSE	FALSE	FALSE	FALSE	FALSE	FALSE	FALSE	FALSE	FALSE	TRUE	not applicable	42	male	ã¤ã¤ãã³	wired	232
b05	26.66666667	46.66666667	0	0	100	0	0.333333333	0	-0.065223854	0.735710498	138	26	33	26	19	32	N	0	FALSE	FALSE	FALSE	FALSE	FALSE	FALSE	FALSE	FALSE	FALSE	FALSE	FALSE	TRUE	not applicable	36	female	ã¤ã¤ãã³	wired	73
b05	20	46.66666667	0	100	100	0	0.666666667	0	-0.08504603	0.745621586	67	15	28	7	7	11	N	0	FALSE	FALSE	FALSE	FALSE	FALSE	FALSE	FALSE	FALSE	FALSE	TRUE	FALSE	FALSE	not applicable	31	male	ã¤ã¤ãã³	wired	233
b05	60	73.33333333	16.66666667	100	66.66666667	33.33333333	0.666666667	1	-0.050284652	0.630279416	107	25	32	7	16	25	N	0	FALSE	FALSE	FALSE	FALSE	FALSE	FALSE	FALSE	FALSE	FALSE	FALSE	FALSE	TRUE	not applicable	47	male	ã¤ã¤ãã³	wireless	23
b05	33.33333333	66.66666667	0	33.33333333	66.66666667	0	0.555555556	0	-0.116948803	0.689033061	149	19	45	24	29	29	N	0	FALSE	FALSE	FALSE	FALSE	FALSE	FALSE	FALSE	FALSE	FALSE	FALSE	FALSE	TRUE	not applicable	52	male	ã¤ã¤ãã³	wireless	11
b05	80	60	0	33.33333333	66.66666667	0	0.555555556	0	0.076162032	0.617340726	133	31	30	18	23	29	Y	0	FALSE	FALSE	FALSE	FALSE	FALSE	FALSE	FALSE	FALSE	FALSE	FALSE	FALSE	TRUE	brass band	32	male	ã¤ã¤ãã³	wired	234
b05	33.33333333	46.66666667	0	66.66666667	66.66666667	33.33333333	0.555555556	0	-0.044408891	0.725303017	120	26	31	10	23	28	N	1	FALSE	FALSE	FALSE	FALSE	FALSE	FALSE	FALSE	FALSE	FALSE	FALSE	FALSE	TRUE	not applicable	31	female	ã¤ã¤ãã³	wireless	235
b05	53.33333333	60	0	33.33333333	66.66666667	0	0.555555556	0	-0.024209067	0.667526275	137	35	36	20	19	26	Y	0	FALSE	FALSE	FALSE	FALSE	FALSE	FALSE	FALSE	FALSE	TRUE	FALSE	TRUE	FALSE	brass band	28	female	ã¤ã¤ãã³ãSHURE SE215	wired	236
b05	60	46.66666667	0	100	66.66666667	0	0.777777778	0	0.04767683	0.679260157	103	27	26	8	14	28	N	0	FALSE	FALSE	FALSE	FALSE	FALSE	FALSE	FALSE	FALSE	FALSE	TRUE	TRUE	FALSE	not applicable	45	male	ã¤ã¤ãã³ãã½ããEãMDR-NWNC33 B	wired	237
b05	40	33.33333333	0	66.66666667	66.66666667	0	0.666666667	0	0.02176058	0.736627172	176	29	52	35	40	19	N	0	FALSE	FALSE	FALSE	FALSE	FALSE	FALSE	FALSE	FALSE	FALSE	TRUE	FALSE	FALSE	not applicable	43	female	ã¤ã¤ãã³	wired	238
b05	33.33333333	33.33333333	0	33.33333333	33.33333333	0	0.666666667	0	0	0.747507462	168	39	44	21	29	32	Y	0	FALSE	FALSE	FALSE	FALSE	FALSE	FALSE	FALSE	FALSE	FALSE	FALSE	FALSE	TRUE	jazzband	40	female	ããããã©ã³	wired	239
b05	53.33333333	53.33333333	0	100	66.66666667	0	0.666666667	0	0	0.679630809	152	36	39	16	25	32	Y	0	FALSE	FALSE	FALSE	FALSE	FALSE	FALSE	FALSE	FALSE	FALSE	FALSE	FALSE	TRUE	rockband	55	male	ã¤ã¤ãã³	wired	240
b05	60	60	0	33.33333333	66.66666667	0	0.555555556	0	0	0.655421742	116	16	33	12	27	27	N	0	FALSE	FALSE	FALSE	FALSE	FALSE	FALSE	FALSE	FALSE	FALSE	FALSE	FALSE	TRUE	not applicable	46	male	ã¤ã¤ãã³	wired	241
b05	60	50	0	100	100	0	0.666666667	0	0.03604072	0.673442101	145	30	40	21	25	29	N	1	FALSE	FALSE	FALSE	FALSE	FALSE	FALSE	FALSE	FALSE	FALSE	FALSE	FALSE	TRUE	not applicable	42	female	ã¤ã¤ãã³	wired	242
b05	46.66666667	60	16.66666667	66.66666667	100	0	0.555555556	1	-0.04767683	0.679260157	112	18	29	13	26	24	N	0	FALSE	FALSE	FALSE	FALSE	FALSE	FALSE	FALSE	FALSE	FALSE	FALSE	FALSE	TRUE	not applicable	29	male	ã¤ã¤ãã³	wireless	243
b05	50	53.33333333	0	66.66666667	66.66666667	0	0.666666667	0	-0.011831652	0.685546635	201	40	51	38	36	33	Y	1	FALSE	FALSE	FALSE	FALSE	FALSE	FALSE	FALSE	FALSE	FALSE	FALSE	FALSE	TRUE	choir	40	female	EarPods	wired	244
b05	46.66666667	57.14285714	0	33.33333333	33.33333333	0	0.666666667	0	-0.037216142	0.6844905	141	22	38	24	15	38	Y	1	FALSE	FALSE	FALSE	FALSE	FALSE	FALSE	FALSE	FALSE	FALSE	FALSE	FALSE	TRUE	brass band	34	female	AirPodsç¬¬äºä¸ä»£	wireless	245
b05	80	60	0	66.66666667	100	0	0.555555556	0	0.076162032	0.617340726	130	18	39	27	20	27	Y	0	FALSE	FALSE	FALSE	FALSE	FALSE	TRUE	FALSE	FALSE	FALSE	FALSE	FALSE	FALSE	brass band	37	female	ã¤ã¤ãã³	wired	246
b05	53.33333333	33.33333333	0	33.33333333	66.66666667	33.33333333	0.444444444	0	0.067876653	0.713569136	134	26	39	10	22	34	N	0	FALSE	FALSE	FALSE	FALSE	FALSE	FALSE	FALSE	FALSE	FALSE	FALSE	FALSE	TRUE	not applicable	37	female	ããããã©ã³	wired	172
b05	60	60	0	100	100	0	0.666666667	0	0	0.655421742	169	47	41	22	23	33	N	0	FALSE	FALSE	FALSE	FALSE	FALSE	FALSE	FALSE	FALSE	FALSE	FALSE	FALSE	TRUE	not applicable	20	female	airpods pro	wireless	247
b05	46.66666667	53.33333333	0	100	33.33333333	0	0.777777778	0	-0.023467762	0.69136469	168	35	44	26	26	35	Y	0	FALSE	TRUE	FALSE	FALSE	FALSE	FALSE	FALSE	FALSE	FALSE	FALSE	FALSE	FALSE	rockband	59	male	sony MDR-G61	wired	175
b05	53.33333333	28.57142857	0	100	100	0	0.666666667	0	0.082843929	0.721052774	132	31	38	14	23	24	N	1	FALSE	FALSE	FALSE	FALSE	FALSE	FALSE	FALSE	FALSE	FALSE	TRUE	FALSE	FALSE	not applicable	48	male	ã¤ã¤ãã³	wired	248
b05	46.66666667	66.66666667	0	100	33.33333333	33.33333333	0.777777778	0	-0.072539912	0.666828616	109	24	30	8	15	29	N	0	FALSE	FALSE	FALSE	FALSE	FALSE	FALSE	FALSE	FALSE	FALSE	FALSE	FALSE	TRUE	not applicable	39	female	ããããã©ã³	wireless	109
b05	71.42857143	66.66666667	0	66.66666667	66.66666667	0	0.666666667	0	0.018107141	0.621505089	79	28	22	7	7	15	N	1	FALSE	FALSE	FALSE	FALSE	FALSE	FALSE	FALSE	FALSE	FALSE	FALSE	FALSE	TRUE	not applicable	48	male	ããããã©ã³	wired	249
b05	46.66666667	53.33333333	0	100	66.66666667	33.33333333	0.666666667	0	-0.023467762	0.69136469	131	31	36	13	22	29	N	0	FALSE	FALSE	FALSE	FALSE	FALSE	FALSE	FALSE	FALSE	FALSE	FALSE	FALSE	TRUE	not applicable	51	male	ã¤ã¤ãã³	wired	250
b05	33.33333333	40	0	100	66.66666667	0	0.777777778	0	-0.02176058	0.736627172	102	26	28	9	18	20	N	0	FALSE	FALSE	FALSE	FALSE	FALSE	FALSE	FALSE	FALSE	FALSE	FALSE	FALSE	TRUE	not applicable	32	female	ã¤ã¤ãã³	wireless	26
b05	28.57142857	66.66666667	33.33333333	66.66666667	33.33333333	66.66666667	0.555555556	2	-0.131916078	0.696516699	125	37	34	7	13	34	N	1	FALSE	FALSE	FALSE	FALSE	FALSE	FALSE	FALSE	FALSE	FALSE	FALSE	FALSE	TRUE	not applicable	30	female	ã¤ã¤ãã³	wired	38
b05	73.33333333	66.66666667	0	100	33.33333333	0	0.888888889	0	0.02542157	0.617847875	104	19	25	10	20	29	N	0	FALSE	FALSE	FALSE	FALSE	FALSE	FALSE	FALSE	FALSE	FALSE	TRUE	FALSE	FALSE	not applicable	49	female	ã¤ã¤ãã³	wired	30
b05	66.66666667	53.33333333	100	33.33333333	33.33333333	66.66666667	0.444444444	6	0.049072149	0.655094734	127	22	50	14	22	23	N	0	FALSE	FALSE	FALSE	FALSE	FALSE	FALSE	TRUE	FALSE	FALSE	FALSE	TRUE	FALSE	not applicable	43	male	100åEwired		251
b05	60	53.33333333	0	100	100	0	0.444444444	0	0.024209067	0.667526275	117	27	32	8	22	26	N	0	FALSE	FALSE	FALSE	FALSE	FALSE	FALSE	FALSE	FALSE	FALSE	FALSE	FALSE	TRUE	not applicable	46	male	ã¤ã¤ãã³	wired	252
b05	57.14285714	46.66666667	0	66.66666667	66.66666667	0	0.666666667	0	0.037216142	0.6844905	139	32	38	12	22	34	Y	1	FALSE	FALSE	FALSE	FALSE	FALSE	FALSE	FALSE	FALSE	FALSE	FALSE	FALSE	TRUE	others	35	male	ã¤ã¤ãã³	wireless	253
b05	40	42.85714286	0	100	0	0	1	0	-0.009601465	0.72094615	179	30	60	19	38	32	Y	1	FALSE	FALSE	FALSE	TRUE	FALSE	FALSE	FALSE	FALSE	FALSE	FALSE	FALSE	FALSE	choir	53	female	ã¤ã¤ãã³	wired	98
b05	46.66666667	66.66666667	0	100	0	0	1	0	-0.072539912	0.666828616	118	37	30	8	16	26	N	0	FALSE	FALSE	FALSE	FALSE	FALSE	FALSE	FALSE	FALSE	FALSE	TRUE	FALSE	FALSE	not applicable	37	male	ã¤ã¤ãã³	wired	106
b05	50	60	0	66.66666667	100	0	0.555555556	0	-0.03604072	0.673442101	110	30	27	9	17	25	N	1	FALSE	FALSE	FALSE	TRUE	FALSE	FALSE	FALSE	FALSE	FALSE	FALSE	FALSE	FALSE	not applicable	22	male	ã¤ã¤ãã³	wired	113
b05	60	53.33333333	0	100	50	0	0.777777778	0	0.024209067	0.667526275	157	29	39	31	23	33	N	0	FALSE	FALSE	FALSE	FALSE	FALSE	FALSE	FALSE	FALSE	FALSE	FALSE	FALSE	TRUE	not applicable	24	male	ã¤ã¤ãã³EEir pods ç¬¬äºä¸ä»£EEwireless		254
b05	40	33.33333333	0	0	33.33333333	33.33333333	0.444444444	0	0.02176058	0.736627172	122	20	35	12	27	28	N	0	FALSE	FALSE	FALSE	FALSE	FALSE	FALSE	FALSE	FALSE	FALSE	FALSE	FALSE	TRUE	not applicable	54	female	ã¤ã¤ãã³	wired	62
b05	50	76.92307692	33.33333333	66.66666667	66.66666667	0	0.666666667	2	-0.100209504	0.641357709	94	21	22	13	15	24	N	3	FALSE	FALSE	FALSE	FALSE	FALSE	FALSE	FALSE	FALSE	FALSE	FALSE	FALSE	TRUE	not applicable	24	other	ããããã©ã³	wired	29
b05	60	40	0	66.66666667	100	0	0.555555556	0	0.070325141	0.690584312	75	16	21	7	12	17	N	0	FALSE	FALSE	FALSE	FALSE	FALSE	FALSE	FALSE	FALSE	FALSE	FALSE	FALSE	TRUE	not applicable	45	male	ããããã©ã³	wired	28
b05	40	66.66666667	16.66666667	33.33333333	33.33333333	66.66666667	0.444444444	1	-0.095188222	0.678152771	85	17	24	8	10	23	N	0	FALSE	FALSE	FALSE	FALSE	FALSE	FALSE	FALSE	FALSE	FALSE	FALSE	FALSE	TRUE	not applicable	57	male	ã¤ã¤ãã³	wired	69
b05	42.85714286	46.66666667	0	100	100	0	0.555555556	0	-0.013046846	0.709621994	138	37	38	10	19	32	N	1	FALSE	FALSE	FALSE	FALSE	FALSE	FALSE	FALSE	FALSE	FALSE	FALSE	FALSE	TRUE	not applicable	38	male	ã¤ã¤ãã³	wired	132
b05	50	40	0	100	33.33333333	0	0.888888889	0	0.034284421	0.708604672	94	18	27	8	10	27	N	1	FALSE	FALSE	FALSE	FALSE	FALSE	FALSE	FALSE	FALSE	FALSE	TRUE	FALSE	FALSE	not applicable	42	male	ããããã©ã³	wired	107
b05	40	53.33333333	0	100	66.66666667	33.33333333	0.666666667	0	-0.046116073	0.702688846	192	39	54	35	27	37	Y	0	FALSE	FALSE	FALSE	FALSE	FALSE	FALSE	FALSE	FALSE	FALSE	FALSE	FALSE	TRUE	rockband	44	male	ã¤ã¤ãã³	wired	255
b05	40	40	0	66.66666667	100	50	0.333333333	0	0	0.725746882	131	27	43	11	21	29	N	0	FALSE	FALSE	FALSE	FALSE	FALSE	FALSE	FALSE	FALSE	FALSE	FALSE	FALSE	TRUE	not applicable	26	female	ã¤ã¤ãã³	wired	53
b05	66.66666667	66.66666667	0	100	66.66666667	0	0.777777778	0	0	0.63055866	110	27	26	9	10	35	Y	0	FALSE	FALSE	FALSE	FALSE	FALSE	FALSE	FALSE	FALSE	FALSE	FALSE	FALSE	TRUE	others	28	female	ã¤ã¤ãã³	wired	56
b05	76.92307692	53.33333333	0	33.33333333	100	66.66666667	0.222222222	0	0.088377852	0.635441883	145	36	40	13	26	29	N	2	FALSE	FALSE	FALSE	FALSE	FALSE	FALSE	FALSE	FALSE	FALSE	TRUE	TRUE	TRUE	not applicable	32	female	ã¤ã¤ãã³	wired	256
b05	42.85714286	80	0	66.66666667	100	0	0.555555556	0	-0.136885707	0.647702563	154	30	46	14	33	31	N	1	FALSE	FALSE	FALSE	FALSE	FALSE	FALSE	FALSE	FALSE	FALSE	FALSE	FALSE	TRUE	not applicable	39	male	ã¤ã¤ãã³	wired	50
b05	73.33333333	64.28571429	0	33.33333333	66.66666667	0	0.555555556	0	0.03437048	0.622322329	133	16	48	20	21	28	N	1	FALSE	FALSE	FALSE	FALSE	FALSE	FALSE	FALSE	FALSE	FALSE	FALSE	FALSE	TRUE	not applicable	33	female	ã¤ã¤ãã³	wired	61
b05	53.33333333	46.66666667	0	66.66666667	66.66666667	0	0.666666667	0	0.023467762	0.69136469	85	13	24	19	8	20	Y	0	FALSE	FALSE	FALSE	FALSE	FALSE	FALSE	FALSE	FALSE	FALSE	FALSE	FALSE	TRUE	brass band	32	female	ã¤ã¤ãã³	wired	115
b05	46.66666667	57.14285714	0	66.66666667	66.66666667	33.33333333	0.555555556	0	-0.037216142	0.6844905	152	28	53	12	29	30	N	1	FALSE	FALSE	FALSE	FALSE	FALSE	FALSE	FALSE	FALSE	FALSE	FALSE	FALSE	TRUE	not applicable	30	male	ã¤ã¤ãã³	wired	71
b05	33.33333333	53.33333333	0	66.66666667	100	0	0.555555556	0	-0.067876653	0.713569136	136	33	32	18	18	34	N	0	FALSE	FALSE	FALSE	FALSE	FALSE	FALSE	FALSE	FALSE	FALSE	FALSE	FALSE	TRUE	not applicable	38	female	ã¤ã¤ãã³	wired	257
b05	76.92307692	46.66666667	0	66.66666667	66.66666667	0	0.666666667	0	0.111845615	0.647175764	108	24	28	8	22	25	N	2	FALSE	FALSE	FALSE	TRUE	FALSE	FALSE	FALSE	FALSE	FALSE	FALSE	FALSE	FALSE	not applicable	56	female	ããããã©ã³ã	wireless	258
b05	33.33333333	14.28571429	0	100	100	0	0.666666667	0	0.056809568	0.775912247	123	31	30	12	17	31	Y	1	FALSE	FALSE	FALSE	FALSE	FALSE	FALSE	FALSE	FALSE	FALSE	FALSE	FALSE	TRUE	jazzband	23	male	ã¤ã¤ãã³	wireless	108
b05	42.85714286	46.15384615	0	33.33333333	100	66.66666667	0.222222222	0	-0.011274643	0.710508096	120	20	41	13	22	25	N	5	FALSE	FALSE	FALSE	FALSE	FALSE	FALSE	FALSE	FALSE	FALSE	FALSE	FALSE	TRUE	not applicable	39	female	ã¤ã¤ãã³	wired	259
b05	60	66.66666667	0	33.33333333	100	0	0.444444444	0	-0.024863082	0.642990201	101	19	35	9	19	18	N	0	FALSE	FALSE	FALSE	FALSE	FALSE	FALSE	FALSE	FALSE	FALSE	TRUE	FALSE	FALSE	not applicable	34	male	ããããEã³ SteelSeries Arctis 5	wired	260
b05	40	80	0	66.66666667	33.33333333	0	0.777777778	0	-0.146487173	0.652503296	142	33	42	18	24	24	N	0	FALSE	FALSE	FALSE	FALSE	FALSE	FALSE	FALSE	FALSE	FALSE	FALSE	FALSE	TRUE	not applicable	36	female	ã¤ã¤ãã³	wired	118
b05	46.66666667	40	0	66.66666667	33.33333333	0	0.777777778	0	0.022648311	0.714422727	169	43	41	29	25	30	Y	0	FALSE	FALSE	FALSE	TRUE	FALSE	FALSE	FALSE	FALSE	FALSE	FALSE	FALSE	FALSE	others	40	female	ããããã©ã³EEony MDR-7506EEwired		114
b05	53.33333333	53.33333333	0	100	50	0	0.777777778	0	0	0.679630809	110	29	35	8	15	20	N	0	FALSE	FALSE	FALSE	FALSE	FALSE	FALSE	FALSE	FALSE	FALSE	FALSE	FALSE	TRUE	not applicable	58	female	ã¤ã¤ãã³	wired	213
b05	33.33333333	53.33333333	0	100	100	0	0.666666667	0	-0.067876653	0.713569136	102	19	28	14	11	26	N	0	FALSE	FALSE	FALSE	FALSE	FALSE	FALSE	FALSE	FALSE	FALSE	FALSE	FALSE	TRUE	not applicable	56	male	ã¤ã¤ãã³	wired	261
b05	53.84615385	58.33333333	50	50	66.66666667	66.66666667	0.333333333	3	-0.016254953	0.669666357	133	33	35	11	32	23	N	5	FALSE	FALSE	FALSE	FALSE	FALSE	FALSE	FALSE	FALSE	FALSE	FALSE	FALSE	TRUE	not applicable	34	female	ã¤ã¤ãã³	wired	262
b05	60	53.33333333	0	66.66666667	33.33333333	0	0.777777778	0	0.024209067	0.667526275	132	28	43	9	20	32	N	0	FALSE	FALSE	FALSE	FALSE	FALSE	FALSE	FALSE	FALSE	FALSE	TRUE	FALSE	FALSE	not applicable	31	male	ã¤ã¤ãã³ (SoundCore Life P3)	wireless	263
b05	42.85714286	46.66666667	0	33.33333333	0	0	0.777777778	0	-0.013046846	0.709621994	61	13	13	7	8	20	N	1	FALSE	FALSE	FALSE	FALSE	FALSE	FALSE	FALSE	FALSE	FALSE	FALSE	FALSE	TRUE	not applicable	36	male	ããããã©ã³	wired	120
b05	66.66666667	80	0	66.66666667	66.66666667	33.33333333	0.555555556	0	-0.05129895	0.604909185	105	24	29	7	14	28	N	0	FALSE	FALSE	FALSE	FALSE	FALSE	FALSE	FALSE	FALSE	FALSE	FALSE	FALSE	TRUE	not applicable	46	male	ããããã©ã³	wired	148
b05	53.33333333	40	0	66.66666667	66.66666667	0	0.555555556	0	0.046116073	0.702688846	92	18	21	16	16	19	N	0	FALSE	FALSE	FALSE	FALSE	FALSE	FALSE	FALSE	FALSE	FALSE	TRUE	TRUE	FALSE	not applicable	37	male	ã¤ã¤ãã³(RP-HJE150)	wired	44
b05	53.33333333	40	0	66.66666667	100	0	0.444444444	0	0.046116073	0.702688846	127	28	36	11	22	27	N	0	FALSE	FALSE	FALSE	FALSE	FALSE	FALSE	FALSE	FALSE	FALSE	FALSE	FALSE	TRUE	not applicable	40	male	ããããã©ã³EEudio-technica ATH-A900XEEwired		123
b05	33.33333333	40	0	33.33333333	33.33333333	0	0.666666667	0	-0.02176058	0.736627172	109	29	30	8	12	28	N	0	FALSE	FALSE	FALSE	FALSE	FALSE	FALSE	FALSE	FALSE	FALSE	FALSE	FALSE	TRUE	not applicable	46	male	ããããã©ã³Eããã½ããã¯ RP-HT560EEwired		139
b05	60	26.66666667	0	66.66666667	66.66666667	0	0.666666667	0	0.112900684	0.711872083	120	29	36	17	13	22	Y	0	FALSE	FALSE	FALSE	FALSE	FALSE	FALSE	FALSE	FALSE	FALSE	FALSE	FALSE	TRUE	brass band	36	female	ã¤ã¤ãã³EEONYEEwired		65
b05	40	53.33333333	83.33333333	100	66.66666667	0	0.777777778	5	-0.046116073	0.702688846	108	24	33	7	19	22	N	0	FALSE	FALSE	FALSE	FALSE	FALSE	FALSE	FALSE	FALSE	FALSE	FALSE	FALSE	TRUE	not applicable	35	male	ã¤ã¤ãã³	wireless	125
b05	42.85714286	53.33333333	0	100	33.33333333	0	0.888888889	0	-0.036514608	0.697888113	88	22	21	12	11	20	N	1	FALSE	FALSE	FALSE	FALSE	FALSE	FALSE	FALSE	FALSE	FALSE	TRUE	FALSE	FALSE	not applicable	45	male	ã¤ã¤ãã³	wired	68
b05	66.66666667	40	0	100	66.66666667	0	0.777777778	0	0.095188222	0.678152771	103	22	35	7	17	21	N	0	FALSE	FALSE	FALSE	FALSE	FALSE	FALSE	FALSE	FALSE	FALSE	TRUE	FALSE	FALSE	not applicable	40	male	ããããã©ã³	wired	117
b05	80	40	0	66.66666667	33.33333333	0	0.777777778	0	0.146487173	0.652503296	134	34	30	21	17	29	Y	0	FALSE	FALSE	FALSE	FALSE	FALSE	FALSE	FALSE	FALSE	FALSE	FALSE	FALSE	TRUE	choir	34	female	ã¤ã¤ãã³	wired	264
b05	46.66666667	40	83.33333333	66.66666667	33.33333333	33.33333333	0.666666667	5	0.022648311	0.714422727	125	27	40	11	18	27	N	0	FALSE	FALSE	FALSE	FALSE	FALSE	FALSE	FALSE	FALSE	FALSE	FALSE	FALSE	TRUE	not applicable	55	male	ã¤ã¤ãã³	wired	265
b05	86.66666667	61.53846154	0	100	66.66666667	0	0.777777778	0	0.096703686	0.60138696	142	24	47	18	21	32	N	2	FALSE	FALSE	FALSE	FALSE	FALSE	FALSE	FALSE	FALSE	FALSE	FALSE	FALSE	TRUE	not applicable	41	male	ãªã¼ãE£ãªãE¯ãã« ã¯ã¤ã¤ã¬ã¹ããããEã³ ATH-M20xBT	wireless	134
b05	50	57.14285714	80	66.66666667	66.66666667	33.33333333	0.555555556	4	-0.025580032	0.678672445	137	30	35	17	29	25	N	3	FALSE	FALSE	FALSE	FALSE	FALSE	FALSE	FALSE	FALSE	FALSE	FALSE	FALSE	TRUE	not applicable	35	male	ã¤ã¤ãã³	wired	266
b05	26.66666667	35.71428571	0	0	33.33333333	0	0.555555556	0	-0.028480826	0.754082013	98	24	26	8	17	22	N	1	FALSE	FALSE	FALSE	FALSE	FALSE	FALSE	FALSE	FALSE	FALSE	TRUE	FALSE	FALSE	not applicable	31	male	ag COTSUBU	wireless	140
b05	35.71428571	60	0	66.66666667	66.66666667	0	0.666666667	0	-0.084419858	0.697631671	186	32	48	28	39	37	N	1	FALSE	FALSE	FALSE	FALSE	FALSE	FALSE	FALSE	FALSE	FALSE	FALSE	FALSE	TRUE	not applicable	44	female	ã¤ã¤ãã³(ã¼ã³ãã¤ã¶ã¼ ie300	wired	41
b05	73.33333333	20	0	0	66.66666667	0	0.444444444	0	0.183007512	0.696640845	185	43	49	19	35	38	N	0	FALSE	FALSE	FALSE	FALSE	FALSE	FALSE	FALSE	FALSE	FALSE	FALSE	FALSE	TRUE	not applicable	30	male	ã¤ã¤ãã³	wireless	47
b05	20	26.66666667	0	33.33333333	33.33333333	0	0.666666667	0	-0.019822176	0.778233513	81	14	28	7	13	17	N	0	FALSE	FALSE	FALSE	TRUE	FALSE	FALSE	FALSE	FALSE	FALSE	FALSE	FALSE	FALSE	not applicable	42	male	sony ã¤ã¤ãã³	wired	130
b05	33.33333333	40	33.33333333	66.66666667	100	0	0.555555556	2	-0.02176058	0.736627172	128	23	31	22	21	28	Y	0	FALSE	FALSE	FALSE	FALSE	FALSE	FALSE	FALSE	FALSE	FALSE	FALSE	FALSE	TRUE	brass band	40	female	ã¤ã¤ãã³	wired	267
b05	57.14285714	78.57142857	0	66.66666667	66.66666667	33.33333333	0.555555556	0	-0.081044558	0.62536015	150	33	31	24	34	28	N	2	FALSE	FALSE	FALSE	FALSE	FALSE	FALSE	FALSE	FALSE	FALSE	FALSE	FALSE	TRUE	not applicable	24	female	ã¤ã¤ãã³	wired	268
b05	66.66666667	64.28571429	16.66666667	33.33333333	66.66666667	0	0.555555556	1	0.008948909	0.635033114	127	31	36	11	16	31	N	1	FALSE	FALSE	FALSE	FALSE	FALSE	FALSE	FALSE	FALSE	FALSE	FALSE	FALSE	TRUE	not applicable	36	female	ããããã©ã³EEaxellã+FiT MXH-C110EEwired		20
b05	35.71428571	33.33333333	33.33333333	33.33333333	66.66666667	33.33333333	0.444444444	2	0.007665863	0.743674531	189	44	43	34	34	34	Y	1	FALSE	FALSE	FALSE	FALSE	FALSE	FALSE	FALSE	FALSE	FALSE	FALSE	FALSE	TRUE	rockband	35	male	ããããEã³	wired	269
b05	40	53.33333333	0	33.33333333	100	0	0.444444444	0	-0.046116073	0.702688846	161	32	37	28	29	32	Y	0	FALSE	FALSE	FALSE	FALSE	FALSE	FALSE	FALSE	FALSE	FALSE	TRUE	FALSE	FALSE	choir	48	male	ã¤ã¤ãã³	wired	42
b05	66.66666667	60	16.66666667	100	66.66666667	33.33333333	0.666666667	1	0.024863082	0.642990201	57	14	13	7	7	15	N	0	FALSE	FALSE	FALSE	FALSE	FALSE	FALSE	FALSE	FALSE	FALSE	FALSE	FALSE	TRUE	not applicable	36	female	ã¤ã¤ãã³	wired	77
b05	66.66666667	60	0	66.66666667	66.66666667	0	0.666666667	0	0.024863082	0.642990201	167	38	49	12	31	37	N	0	FALSE	FALSE	FALSE	FALSE	FALSE	FALSE	FALSE	FALSE	FALSE	FALSE	FALSE	TRUE	not applicable	59	female	ã¤ã¤ãã³	wired	270
b05	26.66666667	46.66666667	0	100	33.33333333	0	0.777777778	0	-0.065223854	0.735710498	123	25	36	20	17	23	Y	0	FALSE	FALSE	FALSE	FALSE	FALSE	FALSE	FALSE	FALSE	FALSE	FALSE	FALSE	TRUE	rockband	54	male	ã¤ã¤ãã³	wireless	40
b05	33.33333333	40	0	33.33333333	100	0	0.444444444	0	-0.02176058	0.736627172	145	21	51	19	29	26	Y	0	FALSE	FALSE	FALSE	FALSE	FALSE	FALSE	FALSE	FALSE	FALSE	FALSE	FALSE	TRUE	others	47	male	ããããã©ã³ OMEN	wired	104
b05	50	40	0	66.66666667	33.33333333	0	0.777777778	0	0.034284421	0.708604672	181	42	49	22	31	37	N	1	FALSE	FALSE	FALSE	FALSE	FALSE	FALSE	FALSE	FALSE	FALSE	FALSE	FALSE	TRUE	not applicable	34	male	ã¤ã¤ãã³ (RP-HJE150-K)	wired	143
b05	40	20	66.66666667	33.33333333	0	100	0.444444444	4	0.062397719	0.756945742	117	27	35	13	24	21	N	0	FALSE	FALSE	FALSE	FALSE	FALSE	FALSE	FALSE	FALSE	FALSE	FALSE	FALSE	TRUE	not applicable	42	male	ã¤ã¤ãã³	wired	124
b05	60	60	0	100	66.66666667	0	0.777777778	0	0	0.655421742	94	15	30	19	23	7	Y	0	FALSE	FALSE	FALSE	FALSE	FALSE	FALSE	FALSE	FALSE	FALSE	FALSE	FALSE	TRUE	brass band	27	female	ã¤ã¤ãã³	wired	138
b05	46.66666667	40	0	100	66.66666667	0	0.777777778	0	0.022648311	0.714422727	130	37	30	19	18	25	Y	0	FALSE	FALSE	FALSE	FALSE	FALSE	FALSE	FALSE	FALSE	FALSE	FALSE	FALSE	TRUE	choir	22	female	ã¤ã¤ãã³	wired	128
b05	33.33333333	60	0	66.66666667	100	0	0.555555556	0	-0.092085721	0.701464602	120	27	31	10	22	28	N	0	FALSE	FALSE	FALSE	FALSE	FALSE	FALSE	FALSE	FALSE	FALSE	FALSE	FALSE	TRUE	not applicable	38	male	ã¤ã¤ãã³	wired	271
b05	35.71428571	46.66666667	50	66.66666667	33.33333333	0	0.777777778	3	-0.036743028	0.721470086	97	29	25	7	12	23	N	1	FALSE	FALSE	FALSE	FALSE	FALSE	FALSE	FALSE	FALSE	FALSE	FALSE	FALSE	TRUE	not applicable	37	male	ããããã©ã³	wired	16
b05	73.33333333	53.33333333	0	66.66666667	66.66666667	0	0.666666667	0	0.07449372	0.642383949	108	29	28	7	8	32	N	0	FALSE	FALSE	FALSE	FALSE	FALSE	FALSE	FALSE	FALSE	FALSE	FALSE	FALSE	TRUE	not applicable	43	male	ããããEã³	wired	272
b05	73.33333333	66.66666667	0	100	66.66666667	33.33333333	0.666666667	0	0.02542157	0.617847875	115	32	26	9	17	29	N	0	FALSE	FALSE	FALSE	FALSE	FALSE	FALSE	FALSE	FALSE	FALSE	FALSE	FALSE	TRUE	not applicable	33	male	ã¤ã¤ãã³	wired	273
b05	20	26.66666667	0	66.66666667	0	0	0.888888889	0	-0.019822176	0.778233513	103	28	25	7	15	27	N	1	FALSE	FALSE	FALSE	FALSE	FALSE	FALSE	FALSE	FALSE	FALSE	FALSE	FALSE	TRUE	not applicable	37	male	ããããã©ã³	wired	36
b05	60	73.33333333	0	100	66.66666667	0	0.777777778	0	-0.050284652	0.630279416	121	36	27	10	20	27	N	0	FALSE	FALSE	FALSE	FALSE	FALSE	FALSE	FALSE	FALSE	FALSE	FALSE	FALSE	TRUE	not applicable	39	male	ã¤ã¤ãã³	wired	34
b05	66.66666667	46.66666667	0	66.66666667	100	0	0.555555556	0	0.072539912	0.666828616	141	35	40	17	18	29	N	0	FALSE	FALSE	FALSE	FALSE	FALSE	FALSE	FALSE	FALSE	FALSE	FALSE	FALSE	TRUE	not applicable	51	male	ããããã©ã³ã	wired	54
b05	33.33333333	46.66666667	0	66.66666667	33.33333333	0	0.777777778	0	-0.044408891	0.725303017	120	26	32	14	12	35	N	0	FALSE	FALSE	FALSE	FALSE	FALSE	FALSE	FALSE	FALSE	FALSE	FALSE	FALSE	TRUE	not applicable	43	male	ã¤ã¤ãã³EEony MDR-EX255APEEwired		149
b05	46.66666667	46.66666667	0	100	33.33333333	0	0.888888889	0	0	0.703098571	63	22	11	7	7	16	N	0	FALSE	FALSE	FALSE	FALSE	FALSE	FALSE	FALSE	FALSE	FALSE	FALSE	FALSE	TRUE	not applicable	31	male	ããããã©ã³	wired	150
